# Supplementary material for: A proteomic evaluation of urinary changes associated with cardiopulmonary bypass
Source: Clin Proteomics. 2016 Aug 15;13:17. doi: 10.1186/s12014-016-9118-9 (PMC4983784; doi:10.1186/s12014-016-9118-9)
Supplement: Supplementary file 1 — 10.1186/s12014-016-9118-9 The use of custom retention alignment peptides to map peptide retention times from 2D DDA/IDA runs into the SWATH extraction library, and their corresponding SWATH extracted retention times. [file 12014_2016_9118_MOESM1_ESM.xlsx]

## Sheet: Supplemental Table 1
Table S1. The use of custom retention alignment peptides to map peptide retention times from 2D DDA/IDA runs into the SWATH extraction library, and their corresponding SWATH extracted retention times.
PEPTIDE	2D IDA Start CBP	2D IDA 1-HR CBP	SWATH Library RT	Extracted Start CBP	Extracted 1HR CBP	Delta RT (Start CBP)	Delta RT (1HR CBP)
LGGGGGGDFR	28.04	28.87	26.48	25.39	25.27	-1.09	-1.21
LLGGGGDFR	37.35	37.89	40.4	40.36	40.74	-0.04	0.34
LLLGGDFR	49.69	50.27	58.66	59.16	59.15	0.5	0.49
LLLLDFR	62.9	63.56	79.81	79.52	79.7	-0.29	-0.11
LLLLLDFR	70.82	70.54	92.08	91.69	91.81	-0.39	-0.27
