# Supplementary material for: A proteomic evaluation of urinary changes associated with cardiopulmonary bypass
Source: Clin Proteomics. 2016 Aug 15;13:17. doi: 10.1186/s12014-016-9118-9 (PMC4983784; doi:10.1186/s12014-016-9118-9)
Supplement: Supplementary file 2 — 10.1186/s12014-016-9118-9 The log(2) protein values for DDA/IDA at time-points START and CPB-1-hour. [file 12014_2016_9118_MOESM2_ESM.xlsx]

## Sheet: Supplemental Table 2
Table S2. The log(2) protein values for DDA/IDA at time-points START and CPB-1-hour.
SWPROT	DESCRIPTION	Log2 intensity CPB-START	Log2 intensity CPB-1-hour
Q9NRX4	14 kDa phosphohistidine phosphatase	12.91	13.79
P31946	14-3-3 protein beta/alpha	16.59	15.57
P62258	14-3-3 protein epsilon	16.31	15.26
P61981	14-3-3 protein gamma	14.69	14.03
P27348	14-3-3 protein theta	14.63	14.47
P63104	14-3-3 protein zeta/delta	18.19	17.77
P15428	15-hydroxyprostaglandin dehydrogenase [NAD(+)]	14.32	14.3
P09543	2',3'-cyclic-nucleotide 3'-phosphodiesterase	14.85	13.91
Q9BUT1	3-hydroxybutyrate dehydrogenase type 2	14.86	13.64
P42765	3-ketoacyl-CoA thiolase, mitochondrial	12.49	11.75
P25325	3-mercaptopyruvate sulfurtransferase	15.29	15.54
P23396	40S ribosomal protein S3	12.98	13.44
P62241	40S ribosomal protein S8	13	13.05
Q9BRK5	45 kDa calcium-binding protein	13.82	12.05
P08195	4F2 cell-surface antigen heavy chain	14.42	13.52
P49189	4-trimethylaminobutyraldehyde dehydrogenase	16	15.15
P10809	60 kDa heat shock protein, mitochondrial	13.77	14.72
P52209	6-phosphogluconate dehydrogenase, decarboxylating	14.47	14.96
O95336	6-phosphogluconolactonase	18.06	18.04
P08253	72 kDa type IV collagenase	12.87	13.56
P11021	78 kDa glucose-regulated protein	16.54	16.46
Q13510	Acid ceramidase	20.65	19.55
Q92484	Acid sphingomyelinase-like phosphodiesterase 3a	14.15	13.59
Q99798	Aconitate hydratase, mitochondrial	12.28	11.93
P60709	Actin, cytoplasmic 1	21.35	21.08
P61160	Actin-related protein 2	15.02	14.03
P61158	Actin-related protein 3	13.38	13.64
P13798	Acylamino-acid-releasing enzyme	15.06	13.86
Q86TH1	ADAMTS-like protein 2	14.44	12.56
P23526	Adenosylhomocysteinase	15.9	14.8
Q01518	Adenylyl cyclase-associated protein 1	14.41	13.6
Q8IUX7	Adipocyte enhancer-binding protein 1	14.03	12.45
Q15848	Adiponectin	14.74	12.19
Q10588	ADP-ribosyl cyclase/cyclic ADP-ribose hydrolase 2	13.73	13
P43652	Afamin	20.54	20.66
P16112	Aggrecan core protein	15.9	13.46
O00468	Agrin	17.88	16.75
P14550	Alcohol dehydrogenase [NADP(+)]	16.47	14.81
P05091	Aldehyde dehydrogenase, mitochondrial	11.12	14.12
Q96C23	Aldose 1-epimerase	13.42	12.26
P02763	Alpha-1-acid glycoprotein 1	22.64	19.78
P19652	Alpha-1-acid glycoprotein 2	21.04	19.19
P01011	Alpha-1-antichymotrypsin	20.85	20.02
P01009	Alpha-1-antitrypsin	24.21	23.57
P04217	Alpha-1B-glycoprotein	21.58	20.71
P08697	Alpha-2-antiplasmin	18.8	17.05
P02765	Alpha-2-HS-glycoprotein	19.74	15.97
P01023	Alpha-2-macroglobulin	21.54	23.71
O43707	Alpha-actinin-4	16.77	15.82
P49419	Alpha-aminoadipic semialdehyde dehydrogenase	15.15	13.55
P02511	Alpha-crystallin B chain	15.1	11.96
P06733	Alpha-enolase	18.92	18.12
P06280	Alpha-galactosidase A	17.47	15.83
P35475	Alpha-L-iduronidase	13.62	13.74
P17050	Alpha-N-acetylgalactosaminidase	17.29	16.25
P54802	Alpha-N-acetylglucosaminidase	19.57	18.59
P19801	Amiloride-sensitive amine oxidase [copper-containing]	18.91	16.8
Q03154	Aminoacylase-1	17.9	16.66
P15144	Aminopeptidase N	20.91	20.66
P05067	Amyloid beta A4 protein	17.06	16.07
Q06481	Amyloid-like protein 2	14.79	13.13
P03950	Angiogenin	14.1	12.87
Q9UKU9	Angiopoietin-related protein 2	17.79	15.44
P12821	Angiotensin-converting enzyme	15.35	14.1
Q9BYF1	Angiotensin-converting enzyme 2	15.46	11.86
P01019	Angiotensinogen	19	18.53
P04083	Annexin A1	13.68	16.29
P50995	Annexin A11	17.01	15.14
P07355	Annexin A2	16.7	16.76
P12429	Annexin A3	14.12	14.9
P09525	Annexin A4	15.3	15.51
P08758	Annexin A5	17	14.5
P08133	Annexin A6	14.82	13.85
P20073	Annexin A7	14.55	13.37
P03973	Antileukoproteinase	17.99	17.4
P01008	Antithrombin-III	22.18	21.59
P02647	Apolipoprotein A-I	21.17	20.87
P06727	Apolipoprotein A-IV	19.06	17.86
P04114	Apolipoprotein B-100	17.41	19.15
P05090	Apolipoprotein D	24.2	21.18
P02649	Apolipoprotein E	19.04	17.89
Q13790	Apolipoprotein F	12.78	12.7
O95445	Apolipoprotein M	14.94	14.76
P08519	Apolipoprotein(a)	16.23	16.12
P41181	Aquaporin-2	17.59	17.52
P00966	Argininosuccinate synthase	17.67	15.28
P20711	Aromatic-L-amino-acid decarboxylase	15.97	15.3
P15289	Arylsulfatase A	19.65	18.71
P15848	Arylsulfatase B	13.34	12.51
P54793	Arylsulfatase F	13.98	12.22
P17174	Aspartate aminotransferase, cytoplasmic	14.44	13.02
P25705	ATP synthase subunit alpha, mitochondrial	14.15	13.65
P06576	ATP synthase subunit beta, mitochondrial	13.78	14.87
P17858	ATP-dependent 6-phosphofructokinase, liver type	12.47	12.65
O75882	Attractin	21.09	20.32
P20160	Azurocidin	18.45	17.81
P50895	Basal cell adhesion molecule	16.58	17.01
P98160	Basement membrane-specific heparan sulfate proteoglycan core protein	22.92	19.26
P35613	Basigin	13.47	11.73
O43505	Beta-1,4-glucuronyltransferase 1	17.04	15.15
P02749	Beta-2-glycoprotein 1	22.69	22.16
P61769	Beta-2-microglobulin	18.78	15.84
P16278	Beta-galactosidase	19.63	18.43
P08236	Beta-glucuronidase	18.64	17.21
P06865	Beta-hexosaminidase subunit alpha	17.49	16.19
P07686	Beta-hexosaminidase subunit beta	18.28	15.88
Q93088	Betaine--homocysteine S-methyltransferase 1	18.9	18.33
O00462	Beta-mannosidase	14.94	13.69
Q3LXA3	Bifunctional ATP-dependent dihydroxyacetone kinase/FAD-AMP lyase (cyclizing)	15.58	13.71
P21810	Biglycan	16.17	13.1
P19835	Bile salt-activated lipase	17.88	17.2
P43251	Biotinidase	17.98	16.34
P80723	Brain acid soluble protein 1	16.41	16.36
Q9UQB8	Brain-specific angiogenesis inhibitor 1-associated protein 2	14.16	12.27
Q9UHR4	Brain-specific angiogenesis inhibitor 1-associated protein 2-like protein 1	13.59	12.8
Q5VW32	BRO1 domain-containing protein BROX	15.11	13.06
Q7KYR7	Butyrophilin subfamily 2 member A1	14.78	12.99
P11586	C-1-tetrahydrofolate synthase, cytoplasmic	13.7	13.48
P04003	C4b-binding protein alpha chain	16.28	18.4
P12830	Cadherin-1	20.57	18.08
P55287	Cadherin-11	17.37	12.95
P55290	Cadherin-13	16.64	15.07
P19022	Cadherin-2	18.3	14.51
Q9BYE9	Cadherin-related family member 2	16.64	14.48
Q9HBB8	Cadherin-related family member 5	13.54	13.76
P62158	Calmodulin	16.92	14.62
P27824	Calnexin	13.97	12.27
Q9Y6W3	Calpain-7	15.62	14
P27797	Calreticulin	13.34	11.73
O94985	Calsyntenin-1	14.41	11.1
P00915	Carbonic anhydrase 1	17.21	22.02
P00918	Carbonic anhydrase 2	16.41	13.92
P22748	Carbonic anhydrase 4	14.53	12.59
P16152	Carbonyl reductase [NADPH] 1	15.22	13.13
Q96DG6	Carboxymethylenebutenolidase homolog	13.53	12.28
Q96IY4	Carboxypeptidase B2	13.8	13.23
P16870	Carboxypeptidase E	16.76	14.47
P14384	Carboxypeptidase M	17.5	15.22
P22792	Carboxypeptidase N subunit 2	18.25	17.1
Q9Y646	Carboxypeptidase Q	18.68	17.54
Q9NQ79	Cartilage acidic protein 1	14.77	13.86
O75339	Cartilage intermediate layer protein 1	15.88	13.17
P49747	Cartilage oligomeric matrix protein	15.44	12.72
P04040	Catalase	15.04	15.41
P49913	Cathelicidin antimicrobial peptide	14.65	18.2
P07858	Cathepsin B	17.98	17.08
P07339	Cathepsin D	21.65	19.68
P08311	Cathepsin G	11.86	13.59
P07711	Cathepsin L1	17.44	15.89
Q9UBR2	Cathepsin Z	17.93	14.75
P11717	Cation-independent mannose-6-phosphate receptor	15.83	14.21
Q9NPF0	CD320 antigen	15.57	14.01
P16070	CD44 antigen	19.68	17.46
O43866	CD5 antigen-like	16.5	16.07
P13987	CD59 glycoprotein	21.34	19.52
P21926	CD9 antigen	17.28	16.7
Q8N126	Cell adhesion molecule 3	15.36	14.58
Q8NFZ8	Cell adhesion molecule 4	19.5	17.41
P60953	Cell division control protein 42 homolog	17.03	17.01
P43121	Cell surface glycoprotein MUC18	17.44	15.05
O75503	Ceroid-lipofuscinosis neuronal protein 5	14.87	12.77
P00450	Ceruloplasmin	23.09	22.73
Q9HD42	Charged multivesicular body protein 1a	14.85	14.93
Q7LBR1	Charged multivesicular body protein 1b	15.88	15.67
O43633	Charged multivesicular body protein 2a	16.93	16.53
Q9UQN3	Charged multivesicular body protein 2b	14.11	14.12
Q9H444	Charged multivesicular body protein 4b	16.57	14.8
Q9NZZ3	Charged multivesicular body protein 5	16.96	16.95
P36222	Chitinase-3-like protein 1	13.04	14.48
O00299	Chloride intracellular channel protein 1	15.38	14.78
Q8IWA5	Choline transporter-like protein 2	16.82	14
Q6UVK1	Chondroitin sulfate proteoglycan 4	16.26	13.17
Q00610	Clathrin heavy chain 1	14.4	13.92
P10909	Clusterin	21.64	20.04
Q9UGN4	CMRF35-like molecule 8	17.37	15.69
Q6UXG3	CMRF35-like molecule 9	18.58	17.41
Q14019	Coactosin-like protein	15.22	13.96
P00740	Coagulation factor IX	15.07	12.03
P12259	Coagulation factor V	12.81	10.93
P03951	Coagulation factor XI	15.44	13.82
P00748	Coagulation factor XII	16.18	16.48
P05160	Coagulation factor XIII B chain	14.73	14.06
P23528	Cofilin-1	15.98	14.49
P12109	Collagen alpha-1(VI) chain	20	18.89
P39059	Collagen alpha-1(XV) chain	17.7	13.92
P08123	Collagen alpha-2(I) chain	14.51	17.59
P08572	Collagen alpha-2(IV) chain	16.15	14.01
P12111	Collagen alpha-3(VI) chain	17.8	15.46
P00736	Complement C1r subcomponent	14.68	16.73
Q9NZP8	Complement C1r subcomponent-like protein	17.88	16.29
P09871	Complement C1s subcomponent	15.63	17.53
P06681	Complement C2	16.62	16.43
P01024	Complement C3	23.58	23.35
P0C0L4	Complement C4-A	16.08	15.49
P0C0L5	Complement C4-B	21.58	21.39
P01031	Complement C5	17.86	17.67
P13671	Complement component C6	17.7	17.72
P10643	Complement component C7	19.76	18.46
P07357	Complement component C8 alpha chain	17.17	17.41
P07358	Complement component C8 beta chain	16.69	17.06
P07360	Complement component C8 gamma chain	16.53	17.18
P02748	Complement component C9	17.85	18.25
P08174	Complement decay-accelerating factor	20.65	17.41
P00751	Complement factor B	21.56	21.06
P00746	Complement factor D	15.3	14.52
P08603	Complement factor H	21.13	21.76
Q03591	Complement factor H-related protein 1	17.77	18.74
P36980	Complement factor H-related protein 2	15.66	15.19
P05156	Complement factor I	20.04	19.28
Q12860	Contactin-1	17.1	15.86
P08185	Corticosteroid-binding globulin	17.09	16.21
P12277	Creatine kinase B-type	15.92	14.91
Q86T13	C-type lectin domain family 14 member A	17.93	14.93
O60494	Cubilin	21.96	21.55
Q86VP6	Cullin-associated NEDD8-dissociated protein 1	14.13	13.08
OLEGCP	custom peptide set	22.04	21.72
P01040	Cystatin-A	16.08	16.33
P01034	Cystatin-C	19.81	17.73
Q15828	Cystatin-M	19.37	16.75
Q9NZV1	Cysteine-rich motor neuron 1 protein	14.26	12.37
P54108	Cysteine-rich secretory protein 3	14.94	15.92
P21399	Cytoplasmic aconitate hydratase	13.15	13.6
Q14204	Cytoplasmic dynein 1 heavy chain 1	14.9	12.05
O75891	Cytosolic 10-formyltetrahydrofolate dehydrogenase	14.43	12.46
Q96KP4	Cytosolic non-specific dipeptidase	17.18	15.9
O43175	D-3-phosphoglycerate dehydrogenase	13.38	13.24
Q8NFT8	Delta and Notch-like epidermal growth factor-related receptor	15.45	13.98
P24855	Deoxyribonuclease-1	19.71	17.6
O00115	Deoxyribonuclease-2-alpha	15.35	13.95
P81605	Dermcidin	12.79	12.46
Q02487	Desmocollin-2	18.68	15.09
Q02413	Desmoglein-1	12.83	14.48
Q14126	Desmoglein-2	14.2	12.28
P15924	Desmoplakin	13.35	18.18
Q14117	Dihydropyrimidinase	14.99	13.57
Q01459	Di-N-acetylchitobiase	17.99	16.03
P16444	Dipeptidase 1	16	15.46
P53634	Dipeptidyl peptidase 1	17.35	14.68
Q9UHL4	Dipeptidyl peptidase 2	17.82	17.41
P27487	Dipeptidyl peptidase 4	18.26	17.47
Q9UJU6	Drebrin-like protein	12.91	12.54
Q14118	Dystroglycan	15.69	12.9
Q13822	Ectonucleotide pyrophosphatase/phosphodiesterase family member 2	12.42	12.23
Q12805	EGF-containing fibulin-like extracellular matrix protein 1	20.6	18.91
O95967	EGF-containing fibulin-like extracellular matrix protein 2	16.52	13.33
Q9H223	EH domain-containing protein 4	15.11	14.66
P68104	Elongation factor 1-alpha 1	15.62	15.66
P26641	Elongation factor 1-gamma	11.57	14.15
P13639	Elongation factor 2	14.12	15.07
O94919	Endonuclease domain-containing 1 protein	17.97	15.74
P14625	Endoplasmin	14.06	14.85
Q9HCU0	Endosialin	20.12	16.77
Q96AP7	Endothelial cell-selective adhesion molecule	15.36	13.14
Q9UNN8	Endothelial protein C receptor	18.89	17.04
Q15375	Ephrin type-A receptor 7	15.44	12.7
P29323	Ephrin type-B receptor 2	16.39	15.27
P54760	Ephrin type-B receptor 4	16.79	14.5
O15197	Ephrin type-B receptor 6	15.68	13.03
P20827	Ephrin-A1	12.73	12.44
P98172	Ephrin-B1	16.42	13.78
Q12929	Epidermal growth factor receptor kinase substrate 8	14.59	13.41
Q9H6S3	Epidermal growth factor receptor kinase substrate 8-like protein 2	14.65	13.52
P61916	Epididymal secretory protein E1	18.18	15.88
Q9Y2E5	Epididymis-specific alpha-mannosidase	16.12	15.99
Q08345	Epithelial discoidin domain-containing receptor 1	17.28	16.27
P27105	Erythrocyte band 7 integral membrane protein	16.95	16.07
Q9H0W9	Ester hydrolase C11orf54	16.96	15.84
P56537	Eukaryotic translation initiation factor 6	14.44	15.34
Q16610	Extracellular matrix protein 1	16.45	14.8
P08294	Extracellular superoxide dismutase [Cu-Zn]	20.15	19.69
P15311	Ezrin	17.08	15.04
P52907	F-actin-capping protein subunit alpha-1	11.22	12.6
P49327	Fatty acid synthase	14.32	12.23
P05413	Fatty acid-binding protein, heart	14.33	11.82
Q9UGM5	Fetuin-B	15.61	14.3
P35555	Fibrillin-1	19.17	17.48
P02671	Fibrinogen alpha chain	21.62	22.71
P02675	Fibrinogen beta chain	21.84	22.95
P02679	Fibrinogen gamma chain	21.52	22.25
Q14314	Fibroleukin	16.24	15.56
P02751	Fibronectin	20.98	20.24
P23142	Fibulin-1	18.71	17.44
Q9UBX5	Fibulin-5	18.05	16.43
P21333	Filamin-A	15.5	14.88
O75369	Filamin-B	16.08	14.23
P30043	Flavin reductase (NADPH)	13.51	16.68
O75955	Flotillin-1	15.09	13.29
Q14254	Flotillin-2	13.55	11.41
P15328	Folate receptor alpha	20.61	18.14
O95954	Formimidoyltransferase-cyclodeaminase	14.55	13.77
Q5SZK8	FRAS1-related extracellular matrix protein 2	16.08	14.65
P09467	Fructose-1,6-bisphosphatase 1	18.48	16.92
P04075	Fructose-bisphosphate aldolase A	16.46	16.44
P05062	Fructose-bisphosphate aldolase B	19.21	18.47
P16930	Fumarylacetoacetase	14.5	14.12
Q08380	Galectin-3-binding protein	22.17	21.41
Q3B8N2	Galectin-9B	15.44	15
O75936	Gamma-butyrobetaine dioxygenase	16	14.63
Q92820	Gamma-glutamyl hydrolase	17.79	17.4
Q9BVM4	Gamma-glutamylaminecyclotransferase	14.99	13.72
P19440	Gamma-glutamyltranspeptidase 1	18.14	16.15
P17900	Ganglioside GM2 activator	19.66	15.77
P06396	Gelsolin	22.46	20.49
P06744	Glucose-6-phosphate isomerase	16.41	15.01
P14314	Glucosidase 2 subunit beta	15.57	13.91
P00367	Glutamate dehydrogenase 1, mitochondrial	12.57	12.81
Q16769	Glutaminyl-peptide cyclotransferase	20.29	18.69
Q07075	Glutamyl aminopeptidase	18.36	17.33
P22352	Glutathione peroxidase 3	19.35	17.94
P00390	Glutathione reductase, mitochondrial	15.05	14.32
P08263	Glutathione S-transferase A1	15.19	15.78
P09488	Glutathione S-transferase Mu 1	16.72	14.37
P21266	Glutathione S-transferase Mu 3	15.69	14.46
P09211	Glutathione S-transferase P	17.13	15.77
P04406	Glyceraldehyde-3-phosphate dehydrogenase	19.03	18.76
P21695	Glycerol-3-phosphate dehydrogenase [NAD(+)], cytoplasmic	15	13.97
Q7L5L3	Glycerophosphodiester phosphodiesterase domain-containing protein 3	13.82	12.68
P50440	Glycine amidinotransferase, mitochondrial	13.94	12.26
Q9HC38	Glyoxalase domain-containing protein 4	13.36	11.96
P35052	Glypican-1	16.92	15.32
P51654	Glypican-3	16.46	16.02
O75487	Glypican-4	16.14	14.51
Q92896	Golgi apparatus protein 1	16.48	14.6
Q8NBJ4	Golgi membrane protein 1	18.31	17.66
Q9NZH0	G-protein coupled receptor family C group 5 member B	17.79	16.68
Q9NQ84	G-protein coupled receptor family C group 5 member C	17.9	17.16
P28799	Granulins	17.44	18.1
Q8NCC3	Group XV phospholipase A2	15.43	14.51
Q99988	Growth/differentiation factor 15	16.76	14.58
Q9UBI6	Guanine nucleotide-binding protein G(I)/G(S)/G(O) subunit gamma-12	14.7	14.51
P62873	Guanine nucleotide-binding protein G(I)/G(S)/G(T) subunit beta-1	15.87	14.45
P62879	Guanine nucleotide-binding protein G(I)/G(S)/G(T) subunit beta-2	16.41	15.29
P50148	Guanine nucleotide-binding protein G(q) subunit alpha	13.52	11.65
Q5JWF2	Guanine nucleotide-binding protein G(s) subunit alpha isoforms XLas	14.61	13.46
P00738	Haptoglobin	23.14	24.06
P00739	Haptoglobin-related protein	13.31	14.44
P08107	Heat shock 70 kDa protein 1A/1B	17.44	16.66
P34932	Heat shock 70 kDa protein 4	14.14	12.35
P11142	Heat shock cognate 71 kDa protein	18.78	17.41
P04792	Heat shock protein beta-1	15.46	16.16
P07900	Heat shock protein HSP 90-alpha	17.04	16.31
P08238	Heat shock protein HSP 90-beta	14.83	15.68
Q96RW7	Hemicentin-1	18.02	14.86
P69905	Hemoglobin subunit alpha	16.81	17.35
P68871	Hemoglobin subunit beta	18.6	18.06
P02790	Hemopexin	23.27	22.79
P05546	Heparin cofactor 2	17.16	17.29
Q8TDQ0	Hepatitis A virus cellular receptor 2	18.25	15.22
Q04756	Hepatocyte growth factor activator	15.27	14.45
P26927	Hepatocyte growth factor-like protein	15.59	14.56
Q14103	Heterogeneous nuclear ribonucleoprotein D0	13.04	12.65
P04196	Histidine-rich glycoprotein	20.06	19.38
P07305	Histone H1.0	13.69	13.75
P62807	Histone H2B type 1-C/E/F/G/I	14.98	15.31
P62805	Histone H4	13.94	15.95
Q86YZ3	Hornerin	15.34	16.33
P50502	Hsc70-interacting protein	14.08	13.51
Q14520	Hyaluronan-binding protein 2	16.2	16.12
Q12794	Hyaluronidase-1	16.57	14.95
O75144	I	16.55	13.33
P01876	Ig alpha-1 chain C region	23.64	24.61
P01877	Ig alpha-2 chain C region	20.49	21.59
P01880	Ig delta chain C region	14.48	13.91
P01857	Ig gamma-1 chain C region	25.7	25.2
P01859	Ig gamma-2 chain C region	24.84	25.17
P01860	Ig gamma-3 chain C region	21.33	22.2
P01861	Ig gamma-4 chain C region	21.48	21.34
P01743	Ig heavy chain V-I region HG3	17.85	17.34
P23083	Ig heavy chain V-I region V35	16.5	16.76
P01766	Ig heavy chain V-III region BRO	20.28	19.77
P01767	Ig heavy chain V-III region BUT	17.98	17.68
P01769	Ig heavy chain V-III region GA	18.09	18.68
P01781	Ig heavy chain V-III region GAL	17.84	18.44
P01771	Ig heavy chain V-III region HIL	16.67	15.95
P01772	Ig heavy chain V-III region KOL	20.4	20.86
P01762	Ig heavy chain V-III region TRO	20.35	20.94
P01764	Ig heavy chain V-III region VH26	18.32	18.07
P01763	Ig heavy chain V-III region WEA	13.83	14.06
P01834	Ig kappa chain C region	25.03	24.18
P01598	Ig kappa chain V-I region EU	18.79	19.07
P01612	Ig kappa chain V-I region Mev	16	14.97
P01611	Ig kappa chain V-I region Wes	17.51	16.47
P18135	Ig kappa chain V-III region HAH	18.13	17.91
P04433	Ig kappa chain V-III region VG (Fragment)	17.25	17.29
P01700	Ig lambda chain V-I region HA	16.04	15.28
P01701	Ig lambda chain V-I region NEW	17.56	17.99
P04208	Ig lambda chain V-I region WAH	18.58	18.54
P80748	Ig lambda chain V-III region LOI	17.39	17.71
P01714	Ig lambda chain V-III region SH	18.7	17.87
P01717	Ig lambda chain V-IV region Hil	17.14	18.21
P0CG05	Ig lambda-2 chain C regions	24.55	23.72
P01871	Ig mu chain C region	20.3	19.48
Q9Y6R7	IgGFc-binding protein	17.03	16.19
P01591	Immunoglobulin J chain	17.6	17.7
Q969P0	Immunoglobulin superfamily member 8	16.31	12.83
P18065	Insulin-like growth factor-binding protein 2	19.27	18.2
P17936	Insulin-like growth factor-binding protein 3	15.27	15.03
P24593	Insulin-like growth factor-binding protein 5	15.35	16.35
P24592	Insulin-like growth factor-binding protein 6	15.13	14.68
Q16270	Insulin-like growth factor-binding protein 7	22.5	21.45
P35858	Insulin-like growth factor-binding protein complex acid labile subunit	15.73	14.1
P05556	Integrin beta-1	13.35	11.78
P19827	Inter-alpha-trypsin inhibitor heavy chain H1	17.85	19.09
P19823	Inter-alpha-trypsin inhibitor heavy chain H2	20.78	20.56
Q06033	Inter-alpha-trypsin inhibitor heavy chain H3	15.31	17.21
Q14624	Inter-alpha-trypsin inhibitor heavy chain H4	22.6	21.75
O95998	Interleukin-18-binding protein	16.47	12.88
P40189	Interleukin-6 receptor subunit beta	15.84	13.14
P09923	Intestinal-type alkaline phosphatase	14.03	14.24
O75874	Isocitrate dehydrogenase [NADP] cytoplasmic	17.54	16.47
P53990	IST1 homolog	16.92	16.54
P06870	Kallikrein-1	20.54	20.03
P29622	Kallistatin	17.84	15.4
P13645	Keratin, type I cytoskeletal 10	20.39	21.46
P02533	Keratin, type I cytoskeletal 14	16.54	19.74
P08779	Keratin, type I cytoskeletal 16	14.97	21
Q04695	Keratin, type I cytoskeletal 17	13.09	18.04
P08727	Keratin, type I cytoskeletal 19	15.27	12.53
P35527	Keratin, type I cytoskeletal 9	20.54	20.37
P04264	Keratin, type II cytoskeletal 1	21.6	21.87
Q7Z794	Keratin, type II cytoskeletal 1b	11.53	12.85
P35908	Keratin, type II cytoskeletal 2 epidermal	20.2	20.24
P13647	Keratin, type II cytoskeletal 5	15.64	18.94
P02538	Keratin, type II cytoskeletal 6A	16.3	19.99
P05787	Keratin, type II cytoskeletal 8	15.79	13.78
Q5T749	Keratinocyte proline-rich protein	13.46	16.54
Q96FN5	Kinesin-like protein KIF12	13.64	13.11
P01042	Kininogen-1	25.02	23.68
O43278	Kunitz-type protease inhibitor 1	16.13	15.2
O43291	Kunitz-type protease inhibitor 2	16.64	14.3
P02788	Lactotransferrin	21.68	23.55
Q9Y2S2	Lambda-crystallin homolog	15.84	11.83
P07942	Laminin subunit beta-1	13.3	12.04
P11047	Laminin subunit gamma-1	15.27	13.67
Q14767	Latent-transforming growth factor beta-binding protein 2	16.28	16.24
P02750	Leucine-rich alpha-2-glycoprotein	21.43	18.49
Q8TF66	Leucine-rich repeat-containing protein 15	13.98	13
P30740	Leukocyte elastase inhibitor	12.13	13.41
A6NI73	Leukocyte immunoglobulin-like receptor subfamily A member 5	14.16	11.58
Q6GTX8	Leukocyte-associated immunoglobulin-like receptor 1	17.13	14.92
Q14847	LIM and SH3 domain protein 1	14.98	12.84
P18428	Lipopolysaccharide-binding protein	13.73	13.41
P06858	Lipoprotein lipase	12.21	14.17
P05451	Lithostathine-1-alpha	19.96	18.24
Q969E1	Liver-expressed antimicrobial peptide 2	16.12	18.36
P00338	L-lactate dehydrogenase A chain	15.11	14.63
P07195	L-lactate dehydrogenase B chain	18.32	18.22
P08637	Low affinity immunoglobulin gamma Fc region receptor III-A	18.43	16.59
P98164	Low-density lipoprotein receptor-related protein 2	21.36	21.04
P14151	L-selectin	14.3	13.97
P51884	Lumican	18.92	17.71
Q7Z4W1	L-xylulose reductase	15.05	14.46
Q9BZG9	Ly-6/neurotoxin-like protein 1	18.14	16.22
Q9Y5Y7	Lymphatic vessel endothelial hyaluronic acid receptor 1	16.82	12.4
Q14210	Lymphocyte antigen 6D	14.96	15.96
P11117	Lysosomal acid phosphatase	18.58	17.01
P10253	Lysosomal alpha-glucosidase	21.14	20.65
O00754	Lysosomal alpha-mannosidase	17.09	15.86
P10619	Lysosomal protective protein	18.98	16.37
P42785	Lysosomal Pro-X carboxypeptidase	17.02	17.04
P11279	Lysosome-associated membrane glycoprotein 1	17.84	15.98
P13473	Lysosome-associated membrane glycoprotein 2	16.42	15.33
P61626	Lysozyme C	15.85	17.7
P09603	Macrophage colony-stimulating factor 1	17.98	15.48
P40121	Macrophage-capping protein	16.97	14.99
P04156	Major prion protein	18.1	15.23
Q14764	Major vault protein	14.79	13.66
P40925	Malate dehydrogenase, cytoplasmic	16.84	16.06
P40926	Malate dehydrogenase, mitochondrial	12.77	13.04
O43451	Maltase-glucoamylase, intestinal	19.57	18.69
Q9UM22	Mammalian ependymin-related protein 1	16.01	14.52
O00187	Mannan-binding lectin serine protease 2	21.05	18.6
P33908	Mannosyl-oligosaccharide 1,2-alpha-mannosidase IA	16.77	13.65
P09237	Matrilysin	16.48	15.76
P14780	Matrix metalloproteinase-9	15.52	19.7
Q9BRK3	Matrix-remodeling-associated protein 8	18.28	14.73
P11310	Medium-chain specific acyl-CoA dehydrogenase, mitochondrial	12.95	12.16
P08582	Melanotransferrin	16.52	15.06
P01033	Metalloproteinase inhibitor 1	15.01	14.4
P16035	Metalloproteinase inhibitor 2	13.51	14.22
Q02252	Methylmalonate-semialdehyde dehydrogenase [acylating], mitochondrial	13.07	12.12
P21741	Midkine	13.44	13.9
P26038	Moesin	17.78	16.7
P08571	Monocyte differentiation antigen CD14	21.89	18.77
P15941	Mucin-1	19.35	18.63
Q8N307	Mucin-20	14.05	13.2
P08183	Multidrug resistance protein 1	16.24	14.78
Q7Z7M0	Multiple epidermal growth factor-like domains protein 8	16.62	15.14
Q96EY5	Multivesicular body subunit 12A	14.7	13.43
P05164	Myeloperoxidase	16.06	18.08
P19105	Myosin regulatory light chain 12A	13.54	11.23
Q7Z406	Myosin-14	12.77	11.85
P35579	Myosin-9	16.63	15.6
P20933	N(4)-(beta-N-acetylglucosaminyl)-L-asparaginase	18.41	17.62
O94760	N(G),N(G)-dimethylarginine dimethylaminohydrolase 1	11.41	11.4
O95865	N(G),N(G)-dimethylarginine dimethylaminohydrolase 2	17.06	15.77
O14745	Na(+)/H(+) exchange regulatory cofactor NHE-RF1	17.2	16.38
Q5T2W1	Na(+)/H(+) exchange regulatory cofactor NHE-RF3	16.36	14.8
P34059	N-acetylgalactosamine-6-sulfatase	16.53	14.63
P15586	N-acetylglucosamine-6-sulfatase	19.37	18.21
Q96PD5	N-acetylmuramoyl-L-alanine amidase	18.65	17.08
O96009	Napsin-A	19.08	17.8
Q92692	Nectin-2	15.78	10.69
P08473	Neprilysin	18.92	17.59
P13591	Neural cell adhesion molecule 1	15.03	10.97
P32004	Neural cell adhesion molecule L1	16.76	16.22
O00533	Neural cell adhesion molecule L1-like protein	16.49	15.01
O14786	Neuropilin-1	14.36	13.2
Q9P121	Neurotrimin	15.44	13.89
Q07837	Neutral and basic amino acid transport protein rBAT	12.79	11.73
P80188	Neutrophil gelatinase-associated lipocalin	17.69	19.12
Q5JS37	NHL repeat-containing protein 3	15.14	11.71
Q6XQN6	Nicotinate phosphoribosyltransferase	14.36	13.46
Q15274	Nicotinate-nucleotide pyrophosphorylase [carboxylating]	15.01	14.31
P14543	Nidogen-1	18.2	16.48
P10153	Non-secretory ribonuclease	23.71	22.87
P51688	N-sulphoglucosamine sulphohydrolase	17.44	14.86
P61970	Nuclear transport factor 2	14.38	14.77
Q02818	Nucleobindin-1	14.74	12.94
Q6UX06	Olfactomedin-4	18.56	16.75
Q9NQR4	Omega-amidase NIT2	14.54	12.82
P10451	Osteopontin	23.9	22.44
P78380	Oxidized low-density lipoprotein receptor 1	16.74	13.95
P50897	Palmitoyl-protein thioesterase 1	15.98	14.83
P04746	Pancreatic alpha-amylase	22.81	20.59
P00995	Pancreatic secretory trypsin inhibitor	15.32	15.61
O95497	Pantetheinase	14.11	13.81
Q9BXP8	Pappalysin-2	19.31	16.77
P0DJD8	Pepsin A-3	21.19	18.55
Q6UXB8	Peptidase inhibitor 16	18.32	15.68
O75594	Peptidoglycan recognition protein 1	20.74	19.57
P19021	Peptidyl-glycine alpha-amidating monooxygenase	14.53	12.64
P62937	Peptidyl-prolyl cis-trans isomerase A	17.01	16.84
P23284	Peptidyl-prolyl cis-trans isomerase B	16.47	15.95
Q06830	Peroxiredoxin-1	17.63	15.87
P30044	Peroxiredoxin-5, mitochondrial	15.07	12.76
P30041	Peroxiredoxin-6	15.73	15.32
Q08426	Peroxisomal bifunctional enzyme	15.02	11.96
P30039	Phenazine biosynthesis-like domain-containing protein	14.46	12.52
P04180	Phosphatidylcholine-sterol acyltransferase	16.01	14.18
P30086	Phosphatidylethanolamine-binding protein 1	19.14	18.22
Q96S96	Phosphatidylethanolamine-binding protein 4	15.98	14.1
P80108	Phosphatidylinositol-glycan-specific phospholipase D	13.99	14.94
P35558	Phosphoenolpyruvate carboxykinase, cytosolic [GTP]	13.68	13.99
P36871	Phosphoglucomutase-1	14.79	14.37
P00558	Phosphoglycerate kinase 1	16.79	16.02
P18669	Phosphoglycerate mutase 1	16.62	15.91
Q96FE7	Phosphoinositide-3-kinase-interacting protein 1	19.83	17.58
Q6P4A8	Phospholipase B-like 1	11.36	13.3
Q8IV08	Phospholipase D3	16	15.05
P36955	Pigment epithelium-derived factor	17.9	17.42
P03952	Plasma kallikrein	17.12	17.5
P05155	Plasma protease C1 inhibitor	21.85	19.78
P05154	Plasma serine protease inhibitor	21.77	20.5
P00747	Plasminogen	21.09	20.53
P13796	Plastin-2	14.49	15.55
P13797	Plastin-3	15.09	13.17
P02776	Platelet factor 4	16.23	15.6
Q9HCN6	Platelet glycoprotein VI	17.96	14.8
Q15149	Plectin	11.24	15.63
Q6UX71	Plexin domain-containing protein 2	15.35	13.22
O00592	Podocalyxin	17.33	16.15
Q9NP85	Podocin	14.69	13.25
P15151	Poliovirus receptor	16.89	16.13
P01833	Polymeric immunoglobulin receptor	23.26	22.89
P02545	Prelamin-A/C	14.93	15.69
Q8IZF2	Probable G-protein coupled receptor 116	13.81	12.26
Q9H3G5	Probable serine carboxypeptidase CPVL	20.12	19.52
P09668	Pro-cathepsin H	19.76	17.46
Q15113	Procollagen C-endopeptidase enhancer 1	16.99	14.98
P01133	Pro-epidermal growth factor	21.88	20.79
P07737	Profilin-1	15	14.2
Q8WUM4	Programmed cell death 6-interacting protein	17.56	17
O75340	Programmed cell death protein 6	14.76	13.38
O43490	Prominin-1	17.8	16.03
P07602	Prosaposin	19.37	16.85
Q14914	Prostaglandin reductase 1	15.8	13.03
P41222	Prostaglandin-H2 D-isomerase	23.84	22.78
Q16651	Prostasin	15.53	15.92
O43653	Prostate stem cell antigen	17.48	15.9
P07288	Prostate-specific antigen	18.9	15.16
P15309	Prostatic acid phosphatase	20.18	19.83
P60900	Proteasome subunit alpha type-6	12.63	11.97
P02760	Protein AMBP	26.58	25.05
P07237	Protein disulfide-isomerase	15.1	16.35
P30101	Protein disulfide-isomerase A3	15.12	14.52
P58499	Protein FAM3B	14.95	12.85
Q92520	Protein FAM3C	15.82	16.41
Q9ULI3	Protein HEG homolog 1	16.07	14.53
Q9UKS6	Protein kinase C and casein kinase substrate in neurons protein 3	12.72	11.4
P48745	Protein NOV homolog	15.46	14.96
P31949	Protein S100-A11	14.88	13.79
P05109	Protein S100-A8	16.24	18.91
Q7Z5N4	Protein sidekick-1	13.29	10.87
Q9UK55	Protein Z-dependent protease inhibitor	12.09	11.5
Q92954	Proteoglycan 4	16.34	14.77
P00734	Prothrombin	21.8	21.06
Q6V0I7	Protocadherin Fat 4	14.85	11.29
P00491	Purine nucleoside phosphorylase	14.1	13.21
P55786	Puromycin-sensitive aminopeptidase	13.03	11.95
Q8NHP8	Putative phospholipase B-like 2	16.26	15.74
O00764	Pyridoxal kinase	12.18	14.06
P30613	Pyruvate kinase PKLR	12.27	11.92
P14618	Pyruvate kinase PKM	18.36	17.18
Q08257	Quinone oxidoreductase	13.92	14.48
P50395	Rab GDP dissociation inhibitor beta	15	13.01
P35241	Radixin	14.35	12.89
P46940	Ras GTPase-activating-like protein IQGAP1	12.65	11.62
P63000	Ras-related C3 botulinum toxin substrate 1	15.02	14.35
P61026	Ras-related protein Rab-10	13.08	13.95
P62491	Ras-related protein Rab-11A	13.83	12.74
P61106	Ras-related protein Rab-14	13.88	13.49
Q9H0U4	Ras-related protein Rab-1B	15.02	12.45
P51148	Ras-related protein Rab-5C	14.82	14.15
P51149	Ras-related protein Rab-7a	14.76	14.01
P61006	Ras-related protein Rab-8A	13.54	15.57
P62834	Ras-related protein Rap-1A	12.86	13.84
Q12913	Receptor-type tyrosine-protein phosphatase eta	16.68	14.94
Q13332	Receptor-type tyrosine-protein phosphatase S	14.89	14.35
Q86UN3	Reticulon-4 receptor-like 2	16.66	16.18
P00352	Retinal dehydrogenase 1	16.46	15.83
Q99969	Retinoic acid receptor responder protein 2	15.77	15.97
Q8NFJ5	Retinoic acid-induced protein 3	15.39	13.63
Q9HB40	Retinoid-inducible serine carboxypeptidase	17.43	16.03
P02753	Retinol-binding protein 4	19.5	18.2
P82980	Retinol-binding protein 5	12.45	11.76
P34096	Ribonuclease 4	14.06	14.07
P13489	Ribonuclease inhibitor	14.23	13.89
P07998	Ribonuclease pancreatic	23.72	24.03
O00584	Ribonuclease T2	17.38	13.68
P52758	Ribonuclease UK114	14.48	13.07
P16083	Ribosyldihydronicotinamide dehydrogenase [quinone]	14.09	14.53
Q8WZ75	Roundabout homolog 4	19.39	15.64
Q8N474	Secreted frizzled-related protein 1	16.26	13.07
P55000	Secreted Ly-6/uPAR-related protein 1	18.85	17.64
Q13228	Selenium-binding protein 1	16.74	14.73
P49908	Selenoprotein P	15.91	15.7
Q13591	Semaphorin-5A	13.85	11.92
P34896	Serine hydroxymethyltransferase, cytosolic	15.91	12.97
Q9BRF8	Serine/threonine-protein phosphatase CPPED1	12.86	11.72
P62140	Serine/threonine-protein phosphatase PP1-beta catalytic subunit	13.82	11.61
P02787	Serotransferrin	25.74	25.78
P02768	Serum albumin	29.09	29.09
P02743	Serum amyloid P-component	18.65	15.55
P27169	Serum paraoxonase/arylesterase 1	15.9	16.88
P04278	Sex hormone-binding globulin	14.91	14.09
Q9H299	SH3 domain-binding glutamic acid-rich-like protein 3	18.26	17.43
Q9HAT2	Sialate O-acetylesterase	17.06	15.73
Q99519	Sialidase-1	15.25	12.78
O00241	Signal-regulatory protein beta-1	16.94	13.32
Q5T750	Skin-specific protein 32	13.65	11.47
Q9H2M3	S-methylmethionine--homocysteine S-methyltransferase BHMT2	14.74	13.25
P13866	Sodium/glucose cotransporter 1	12.12	12.37
Q2M3M2	Sodium/glucose cotransporter 4	13.55	12.5
P05023	Sodium/potassium-transporting ATPase subunit alpha-1	15.96	14.3
P05026	Sodium/potassium-transporting ATPase subunit beta-1	15.72	14.18
Q1EHB4	Sodium-coupled monocarboxylate transporter 2	13.26	12.54
Q13621	Solute carrier family 12 member 1	17.57	16.05
P55017	Solute carrier family 12 member 3	14.66	12.78
Q00796	Sorbitol dehydrogenase	15.52	13.73
Q99523	Sortilin	15.03	12.6
Q92673	Sortilin-related receptor	15.54	14.23
Q14515	SPARC-like protein 1	17.59	15.64
Q13813	Spectrin alpha chain, non-erythrocytic 1	13.52	12.64
Q9HCB6	Spondin-1	16.66	16.41
Q14247	Src substrate cortactin	13.16	12.46
P38646	Stress-70 protein, mitochondrial	11.71	11.66
O00391	Sulfhydryl oxidase 1	18.8	16.84
Q9UGT4	Sushi domain-containing protein 2	17.07	15.96
Q99536	Synaptic vesicle membrane protein VAT-1 homolog	15.25	14.58
P18827	Syndecan-1	18.84	16.7
P31431	Syndecan-4	17.33	18.13
O00560	Syntenin-1	19.12	18.75
Q9Y490	Talin-1	12.92	12.22
Q7Z7G0	Target of Nesh-SH3	13.78	13.91
Q8TB96	T-cell immunomodulatory protein	15.57	12.84
P17987	T-complex protein 1 subunit alpha	13.26	11.36
P78371	T-complex protein 1 subunit beta	12.42	12.89
P50991	T-complex protein 1 subunit delta	12.82	12.01
Q99832	T-complex protein 1 subunit eta	13.16	11.31
P50990	T-complex protein 1 subunit theta	13.75	11.29
P22105	Tenascin-X	14.36	11.19
P05452	Tetranectin	19.46	17.42
P10599	Thioredoxin	16.18	15.57
Q9UPZ6	Thrombospondin type-1 domain-containing protein 7A	14.66	15.01
P07996	Thrombospondin-1	16.91	16.4
P04216	Thy-1 membrane glycoprotein	15.55	11.43
Q9UKU6	Thyrotropin-releasing hormone-degrading ectoenzyme	14.59	13.89
P05543	Thyroxine-binding globulin	19.1	17.75
P04066	Tissue alpha-L-fucosidase	15.89	14.83
Q8WZ42	Titin	14.46	14.23
P37837	Transaldolase	14.45	11.33
Q15582	Transforming growth factor-beta-induced protein ig-h3	11.49	12.59
P61586	Transforming protein RhoA	15.57	14.44
P37802	Transgelin-2	13.59	12.98
P55072	Transitional endoplasmic reticulum ATPase	16.02	16.31
P29401	Transketolase	13.56	14.5
O15393	Transmembrane protease serine 2	14.79	14.03
Q24JP5	Transmembrane protein 132A	13.59	13.02
P04155	Trefoil factor 1	15.39	15.47
Q03403	Trefoil factor 2	18.36	17.88
P60174	Triosephosphate isomerase	19.16	17.49
O14773	Tripeptidyl-peptidase 1	17.43	16.41
Q71U36	Tubulin alpha-1A chain	16.25	15.58
P68366	Tubulin alpha-4A chain	12.31	16.01
P07437	Tubulin beta chain	15.53	13.72
P68371	Tubulin beta-4B chain	15.14	16.69
O75347	Tubulin-specific chaperone A	14.29	13.07
Q92956	Tumor necrosis factor receptor superfamily member 14	15.76	14.17
P08138	Tumor necrosis factor receptor superfamily member 16	17.78	15.3
Q99816	Tumor susceptibility gene 101 protein	14.95	13.68
P30530	Tyrosine-protein kinase receptor UFO	18.7	16.48
P78324	Tyrosine-protein phosphatase non-receptor type substrate 1	18.45	15.62
P22314	Ubiquitin-like modifier-activating enzyme 1	15.88	14.92
O00159	Unconventional myosin-Ic	14.08	13.57
Q6UX73	UPF0764 protein C16orf89	15.29	12.88
P00749	Urokinase-type plasminogen activator	18.63	16.05
P07911	Uromodulin	26.73	25.38
O00322	Uroplakin-1a	15.7	14.67
O00526	Uroplakin-2	14.16	13.67
Q9UK41	Vacuolar protein sorting-associated protein 28 homolog	14.01	12.95
Q9UN37	Vacuolar protein sorting-associated protein 4A	15.47	12.84
Q9NP79	Vacuolar protein sorting-associated protein VTA1 homolog	15.6	14.64
P19320	Vascular cell adhesion protein 1	17.12	12.73
Q6EMK4	Vasorin	22.15	18.5
P13611	Versican core protein	13.54	12.31
Q12907	Vesicular integral-membrane protein VIP36	21.02	17.76
P18206	Vinculin	15.07	12.63
P02774	Vitamin D-binding protein	22.47	22.19
P07225	Vitamin K-dependent protein S	14.48	15.82
P22891	Vitamin K-dependent protein Z	16.7	14.93
Q7Z5L0	Vitelline membrane outer layer protein 1 homolog	16.67	15.41
P04004	Vitronectin	20.59	20.21
P21796	Voltage-dependent anion-selective channel protein 1	16.47	14.95
Q9Y277	Voltage-dependent anion-selective channel protein 3	12.51	11.9
P04275	von Willebrand factor	10.08	15.46
P38606	V-type proton ATPase catalytic subunit A	15.64	13.64
Q14508	WAP four-disulfide core domain protein 2	19.22	17.3
O75083	WD repeat-containing protein 1	15.81	14.12
O76076	WNT1-inducible-signaling pathway protein 2	16.22	15.05
O43895	Xaa-Pro aminopeptidase 2	14.28	13.68
P12955	Xaa-Pro dipeptidase	14.84	13.14
P25311	Zinc-alpha-2-glycoprotein	24.03	22.58
Q96DA0	Zymogen granule protein 16 homolog B	16.45	12.95
Q04917	14-3-3 protein eta	12.42
P31947	14-3-3 protein sigma		16.9
P51178	1-phosphatidylinositol 4,5-bisphosphate phosphodiesterase delta-1	11.97
P62244	40S ribosomal protein S15a		11.14
Q71UM5	40S ribosomal protein S27-like	12.78
P46782	40S ribosomal protein S5		13.37
P08865	40S ribosomal protein SA		12.75
P32754	4-hydroxyphenylpyruvate dioxygenase	13.03
P05388	60S acidic ribosomal protein P0		12.59
P30050	60S ribosomal protein L12		12.15
P26373	60S ribosomal protein L13		11.25
Q07020	60S ribosomal protein L18	12.67
P84098	60S ribosomal protein L19	11.86
P62829	60S ribosomal protein L23	13.36
P62888	60S ribosomal protein L30		13.48
P36578	60S ribosomal protein L4		12.25
P18124	60S ribosomal protein L7	11.06
P36639	7,8-dihydro-8-oxoguanine triphosphatase	14.08
P24752	Acetyl-CoA acetyltransferase, mitochondrial	12.59
Q92485	Acid sphingomyelinase-like phosphodiesterase 3b	13.77
P39687	Acidic leucine-rich nuclear phosphoprotein 32 family member A	12.38
O15144	Actin-related protein 2/3 complex subunit 2		12.32
O15145	Actin-related protein 2/3 complex subunit 3	12.72
P36896	Activin receptor type-1B	16
P07741	Adenine phosphoribosyltransferase	13.15
P00568	Adenylate kinase isoenzyme 1	12.75
P05141	ADP/ATP translocase 2		12.23
P84077	ADP-ribosylation factor 1	14.12
Q9Y6U3	Adseverin	13.97
O43488	Aflatoxin B1 aldehyde reductase member 2	15.39
O95154	Aflatoxin B1 aldehyde reductase member 3	14.07
Q8NHP1	Aflatoxin B1 aldehyde reductase member 4		12.62
P49588	Alanine--tRNA ligase, cytoplasmic	11.43
P11766	Alcohol dehydrogenase class-3	13.88
P47895	Aldehyde dehydrogenase family 1 member A3		11.91
Q06278	Aldehyde oxidase	14.04
P42330	Aldo-keto reductase family 1 member C3	14.9
Q96IU4	Alpha/beta hydrolase domain-containing protein 14B	15.86
Q09328	Alpha-1,6-mannosylglycoprotein 6-beta-N-acetylglucosaminyltransferase A	11.45
P04745	Alpha-amylase 1	15.64
P19961	Alpha-amylase 2B	14.89
Q16706	Alpha-mannosidase 2	14.32
Q9H4A4	Aminopeptidase B	12.5
P63010	AP-2 complex subunit beta	10.43
P02652	Apolipoprotein A-II	18.8
O14791	Apolipoprotein L1		15.46
P29972	Aquaporin-1	16.93
P05089	Arginase-1		11.38
P53396	ATP-citrate synthase	13.46
O00571	ATP-dependent RNA helicase DDX3X		13.43
P17342	Atrial natriuretic peptide receptor 3	12.33
P17213	Bactericidal permeability-increasing protein		13.83
Q16620	BDNF/NT-3 growth factors receptor		11.81
P15291	Beta-1,4-galactosyltransferase 1	11.83
Q96KN2	Beta-Ala-His dipeptidase	13.4
P15907	Beta-galactoside alpha-2,6-sialyltransferase 1	11.6
P34913	Bifunctional epoxide hydrolase 2	12.94
P31939	Bifunctional purine biosynthesis protein PURH	13.76
P13727	Bone marrow proteoglycan	17.07
Q8N4F0	BPI fold-containing family B member 2	13.81
P55291	Cadherin-15	13.93
O75309	Cadherin-16	12.65
Q9H159	Cadherin-19	14.22
P22223	Cadherin-3	14.52
P33151	Cadherin-5	12.66
P55285	Cadherin-6	15.87
P05937	Calbindin	14.6
Q13938	Calcyphosin	14.12
P27482	Calmodulin-like protein 3		14.87
Q9NZT1	Calmodulin-like protein 5		14.95
P07384	Calpain-1 catalytic subunit	12.88
P17655	Calpain-2 catalytic subunit	12.76
P20810	Calpastatin	13.06
P15169	Carboxypeptidase N catalytic chain		13.32
Q14002	Carcinoembryonic antigen-related cell adhesion molecule 7		12.12
P31997	Carcinoembryonic antigen-related cell adhesion molecule 8	13.28
Q8IUL8	Cartilage intermediate layer protein 2	16.49
Q9UBX1	Cathepsin F	12.61
P25774	Cathepsin S	12.23
Q13740	CD166 antigen	12.34
P26842	CD27 antigen	17.3
Q5ZPR3	CD276 antigen	15.34
Q9Y5K6	CD2-associated protein	12.59
P08962	CD63 antigen	16.3
P60033	CD81 antigen	14.85
Q9BY67	Cell adhesion molecule 1	16.69
Q8N3J6	Cell adhesion molecule 2	13.95
Q9BY43	Charged multivesicular body protein 4a		13.29
Q96CF2	Charged multivesicular body protein 4c		12.97
Q13231	Chitotriosidase-1		13.63
Q9Y696	Chloride intracellular channel protein 4	13.9
P11597	Cholesteryl ester transfer protein	12.9
P06276	Cholinesterase		12.23
Q9H9P2	Chondrolectin	13.88
P10645	Chromogranin-A	13.79
P26992	Ciliary neurotrophic factor receptor subunit alpha	17.02
Q8TDQ1	CMRF35-like molecule 1	13.84
Q496F6	CMRF35-like molecule 2	13.26
P00742	Coagulation factor X	14.3
P35606	Coatomer subunit beta'		11.63
P02452	Collagen alpha-1(I) chain		16.99
P02461	Collagen alpha-1(III) chain		14.23
Q99715	Collagen alpha-1(XII) chain	15.01
Q05707	Collagen alpha-1(XIV) chain	11.47
P39060	Collagen alpha-1(XVIII) chain	17.58
Q2UY09	Collagen alpha-1(XXVIII) chain	14.01
P29400	Collagen alpha-5(IV) chain	14.68
P02745	Complement C1q subcomponent subunit A		16.38
P02746	Complement C1q subcomponent subunit B		13.72
P02747	Complement C1q subcomponent subunit C		14.88
Q9NPY3	Complement component C1q receptor	13.06
Q02985	Complement factor H-related protein 3		12.73
Q92496	Complement factor H-related protein 4		13.28
P17927	Complement receptor type 1	14.63
P29279	Connective tissue growth factor	12.02
O75131	Copine-3	14.95
Q86YQ8	Copine-8	12.53
P35321	Cornifin-A		17.05
Q6UXB4	C-type lectin domain family 4 member G	13.81
Q9NY25	C-type lectin domain family 5 member A	12.59
Q9BXN2	C-type lectin domain family 7 member A	12.57
Q9UBG0	C-type mannose receptor 2	14.15
Q9H6B4	CXADR-like membrane protein	13.75
P54107	Cysteine-rich secretory protein 1	12.86
Q07065	Cytoskeleton-associated protein 4		11.27
P28838	Cytosol aminopeptidase	13.29
P30046	D-dopachrome decarboxylase	12.8
P07585	Decorin		12.8
Q9UGM3	Deleted in malignant brain tumors 1 protein	13.03
Q13011	Delta(3,5)-Delta(2,4)-dienoyl-CoA isomerase, mitochondrial	11.54
P13716	Delta-aminolevulinic acid dehydratase	12.71
Q07507	Dermatopontin	15.61
Q08554	Desmocollin-1		12.44
Q86SJ6	Desmoglein-4		12.53
P60981	Destrin		12.74
P09417	Dihydropteridine reductase	14.7
Q9NY33	Dipeptidyl peptidase 3	12.53
P98082	Disabled homolog 2	13.57
Q16832	Discoidin domain-containing receptor 2	12.43
Q13443	Disintegrin and metalloproteinase domain-containing protein 9	12.49
P25685	DnaJ homolog subfamily B member 1		11.37
O95147	Dual specificity protein phosphatase 14		13.35
Q03001	Dystonin		14.63
Q8NC42	E3 ubiquitin-protein ligase RNF149	13.29
Q9Y577	E3 ubiquitin-protein ligase TRIM17		13.64
O95834	Echinoderm microtubule-associated protein-like 2	13.37
Q96C19	EF-hand domain-containing protein D2	11.58
Q9H4M9	EH domain-containing protein 1	12.46
Q9NZN3	EH domain-containing protein 3		10.63
P29692	Elongation factor 1-delta		11.57
P17813	Endoglin	13.87
Q9NZ08	Endoplasmic reticulum aminopeptidase 1	12.49
Q9BS26	Endoplasmic reticulum resident protein 44	14.22
Q92817	Envoplakin		14.55
P21709	Ephrin type-A receptor 1	15.17
P54764	Ephrin type-A receptor 4	13.84
P54753	Ephrin type-B receptor 3	16.32
Q8TE68	Epidermal growth factor receptor kinase substrate 8-like protein 1	13.36
P58107	Epiplakin		13.68
P16422	Epithelial cell adhesion molecule	12.96
P60842	Eukaryotic initiation factor 4A-I		14.03
P63241	Eukaryotic translation initiation factor 5A-1		13.59
P47755	F-actin-capping protein subunit alpha-2	15.13
P47756	F-actin-capping protein subunit beta	13.81
Q01469	Fatty acid-binding protein, epidermal		15.74
P07148	Fatty acid-binding protein, liver	14.52
P98095	Fibulin-2	14.4
Q53RD9	Fibulin-7	15.33
P20930	Filaggrin		15.91
Q14315	Filamin-C	14.29
P14207	Folate receptor beta	14.55
Q12841	Follistatin-related protein 1	15.78
O95633	Follistatin-related protein 3		13.32
Q14332	Frizzled-2	13.14
P09958	Furin	12.23
P54803	Galactocerebrosidase	13.1
P47929	Galectin-7		15.58
O75223	Gamma-glutamylcyclotransferase	13.13
Q6P531	Gamma-glutamyltransferase 6	15.11
P13284	Gamma-interferon-inducible lysosomal thiol reductase	18.94
Q96QA5	Gasdermin-A		11.1
P07093	Glia-derived nexin	10.47
P46926	Glucosamine-6-phosphate isomerase 1	12.04
P04062	Glucosylceramidase	13.48
P15104	Glutamine synthetase		16.14
P78417	Glutathione S-transferase omega-1	14.81
P48637	Glutathione synthetase	14.08
Q8N335	Glycerol-3-phosphate dehydrogenase 1-like protein	13.1
P06737	Glycogen phosphorylase, liver form	12.35
Q9NU53	Glycoprotein integral membrane protein 1	13.94
Q9UBQ7	Glyoxylate reductase/hydroxypyruvate reductase	13.16
Q9P2T1	GMP reductase 2	12.89
Q9Y653	G-protein coupled receptor 56	12.28
P28676	Grancalcin	11.57
O60565	Gremlin-1		15.43
P54826	Growth arrest-specific protein 1	13.14
Q14393	Growth arrest-specific protein 6	16.19
P63096	Guanine nucleotide-binding protein G(i) subunit alpha-1	14.74
P04899	Guanine nucleotide-binding protein G(i) subunit alpha-2		13.44
P08754	Guanine nucleotide-binding protein G(k) subunit alpha	13.26
P29992	Guanine nucleotide-binding protein subunit alpha-11	12.14
Q14344	Guanine nucleotide-binding protein subunit alpha-13	12.76
Q02747	Guanylin	15.19
Q92598	Heat shock protein 105 kDa	11.11
P54652	Heat shock-related 70 kDa protein 2	12.68
P02042	Hemoglobin subunit delta	12.97
O60243	Heparan-sulfate 6-O-sulfotransferase 1		11.38
O14964	Hepatocyte growth factor-regulated tyrosine kinase substrate	11.79
O60506	Heterogeneous nuclear ribonucleoprotein Q		11.54
P22626	Heterogeneous nuclear ribonucleoproteins A2/B1		13.46
P50135	Histamine N-methyltransferase	12.14
P16403	Histone H1.2	14.13
P10412	Histone H1.4		13.95
P16401	Histone H1.5		14.97
P20671	Histone H2A type 1-D		14.44
Q16695	Histone H3.1t		17.76
P01892	HLA class I histocompatibility antigen, A-2 alpha chain		13.58
P01891	HLA class I histocompatibility antigen, A-68 alpha chain	13.9
P01903	HLA class II histocompatibility antigen, DR alpha chain	13.24
Q5RF05	Homogentisate 1,2-dioxygenase		12.09
Q93099	Homogentisate 1,2-dioxygenase	14.35
P42858	Huntingtin	11.52
P01742	Ig heavy chain V-I region EU	18.1
P06326	Ig heavy chain V-I region Mot		21.15
P01825	Ig heavy chain V-II region NEWM		17.06
P80419	Ig heavy chain V-III region GAR		14.6
P01765	Ig heavy chain V-III region TIL		20.04
P01776	Ig heavy chain V-III region WAS	20.58
P01593	Ig kappa chain V-I region AG	21
P01597	Ig kappa chain V-I region DEE	16.27
P01604	Ig kappa chain V-I region Kue	14.64
P01605	Ig kappa chain V-I region Lay	15.12
P01607	Ig kappa chain V-I region Rei	13.49
P01608	Ig kappa chain V-I region Roy	15.07
P01609	Ig kappa chain V-I region Scw		13.82
P01610	Ig kappa chain V-I region WEA		20.37
P01614	Ig kappa chain V-II region Cum		18.19
P06310	Ig kappa chain V-II region RPMI 6410		15.32
P01617	Ig kappa chain V-II region TEW	19.65
P01619	Ig kappa chain V-III region B6	17.75
P04206	Ig kappa chain V-III region GOL	21.37
P01621	Ig kappa chain V-III region NG9 (Fragment)	17.36
P01620	Ig kappa chain V-III region SIE		21.13
P06312	Ig kappa chain V-IV region (Fragment)		15.33
P01625	Ig kappa chain V-IV region Len	19.22
P83593	Ig kappa chain V-IV region STH (Fragment)	12.43
P01707	Ig lambda chain V-II region TRO	16.58
P01719	Ig lambda chain V-V region DEL	12.81
Q9H665	IGF-like family receptor 1	12.81
B9A064	Immunoglobulin lambda-like polypeptide 5		20.44
O14498	Immunoglobulin superfamily containing leucine-rich repeat protein	15.34
O00410	Importin-5	11.21
Q13308	Inactive tyrosine-protein kinase 7	14.85
P01344	Insulin-like growth factor II		12.12
P22692	Insulin-like growth factor-binding protein 4	13.48
Q9Y287	Integral membrane protein 2B	14.56
Q7Z3F1	Integral membrane protein GPR155	13.07
Q86V85	Integral membrane protein GPR180	14.69
P11215	Integrin alpha-M		13.77
P06756	Integrin alpha-V	12.6
P05107	Integrin beta-2		12.8
P05362	Intercellular adhesion molecule 1	14.96
P13598	Intercellular adhesion molecule 2	14.66
Q9NPH3	Interleukin-1 receptor accessory protein	14.83
P18510	Interleukin-1 receptor antagonist protein		12.64
P27930	Interleukin-1 receptor type 2	11.57
Q08334	Interleukin-10 receptor subunit beta	12.95
Q9NZH8	Interleukin-36 gamma		13.62
P07476	Involucrin		15.02
P48735	Isocitrate dehydrogenase [NADP], mitochondrial	11.46
Q6H9L7	Isthmin-2	12.32
P14923	Junction plakoglobin		16.28
Q9Y624	Junctional adhesion molecule A	12.13
Q9BX67	Junctional adhesion molecule C	13.94
Q15323	Keratin, type I cuticular Ha1		21.81
Q14532	Keratin, type I cuticular Ha2		14.88
Q14525	Keratin, type I cuticular Ha3-II		18.73
O76011	Keratin, type I cuticular Ha4		15.2
Q92764	Keratin, type I cuticular Ha5		17.48
O76013	Keratin, type I cuticular Ha6		19.37
P05783	Keratin, type I cytoskeletal 18	14.36
Q6A163	Keratin, type I cytoskeletal 39		15.27
Q9NSB4	Keratin, type II cuticular Hb2		19.09
P78385	Keratin, type II cuticular Hb3		21.68
P78386	Keratin, type II cuticular Hb5		21.84
P04259	Keratin, type II cytoskeletal 6B		15.15
P48668	Keratin, type II cytoskeletal 6C		13.42
P08729	Keratin, type II cytoskeletal 7	14.51
Q86Y46	Keratin, type II cytoskeletal 73	13.32
Q8N1N4	Keratin, type II cytoskeletal 78		13.16
Q6KB66	Keratin, type II cytoskeletal 80		13.86
Q8IUC1	Keratin-associated protein 11-1		18.03
Q9BYU5	Keratin-associated protein 2-1		22.37
Q14894	Ketimine reductase mu-crystallin	13.88
P50053	Ketohexokinase	11.86
Q6ZWJ8	Kielin/chordin-like protein	12.84
Q96J84	Kin of IRRE-like protein 1	15.96
P33176	Kinesin-1 heavy chain	15.62
Q04760	Lactoylglutathione lyase	11.25
P25391	Laminin subunit alpha-1	12.55
Q16787	Laminin subunit alpha-3	15.14
O15230	Laminin subunit alpha-5	12.95
P55268	Laminin subunit beta-2	13.61
Q14766	Latent-transforming growth factor beta-binding protein 1		11.98
Q8N2S1	Latent-transforming growth factor beta-binding protein 4	15.11
O94910	Latrophilin-1	14.78
O95490	Latrophilin-2	13.13
Q9NZU0	Leucine-rich repeat transmembrane protein FLRT3	14.03
Q9H756	Leucine-rich repeat-containing protein 19	13.69
P09960	Leukotriene A-4 hydrolase	11.83
P31025	Lipocalin-1	14.53
P48304	Lithostathine-1-beta	11.05
P06734	Low affinity immunoglobulin epsilon Fc receptor	14.69
O75015	Low affinity immunoglobulin gamma Fc region receptor III-B	13.56
O94772	Lymphocyte antigen 6H	13.98
P19256	Lymphocyte function-associated antigen 3	12.48
Q9UMR5	Lysosomal thioesterase PPT2	14.35
Q14108	Lysosome membrane protein 2	15.44
P07333	Macrophage colony-stimulating factor 1 receptor	12.75
Q8N3R9	MAGUK p55 subfamily member 5	13.65
Q9NR34	Mannosyl-oligosaccharide 1,2-alpha-mannosidase IC	12.13
Q9H8J5	MANSC domain-containing protein 1	12.15
Q9NR99	Matrix-remodeling-associated protein 5	13.26
P15529	Membrane cofactor protein	14.53
Q13421	Mesothelin	14.8
P04732	Metallothionein-1E		15.82
Q9H8H3	Methyltransferase-like protein 7A		13.72
Q9BRT3	Migration and invasion enhancer 1	15.43
Q6P0N0	Mis18-binding protein 1	15.27
P98088	Mucin-5AC (Fragments)	15.07
Q9HC84	Mucin-5B	14.4
Q6W4X9	Mucin-6	16.44
Q13477	Mucosal addressin cell adhesion molecule 1	16.24
Q13201	Multimerin-1		14.73
Q9H8L6	Multimerin-2	14.44
Q9H1U4	Multiple epidermal growth factor-like domains protein 9	13.34
Q9UNW1	Multiple inositol polyphosphate phosphatase 1	12.07
O00499	Myc box-dependent-interacting protein 1	11.68
P24158	Myeloblastin		13.35
Q99972	Myocilin	12.54
P60660	Myosin light polypeptide 6	13.07
Q15599	Na(+)/H(+) exchange regulatory cofactor NHE-RF2	12.61
Q8N0V5	N-acetyllactosaminide beta-1,6-N-acetylglucosaminyl-transferase, isoform A	12.04
Q96HD9	N-acyl-aromatic-L-amino acid amidohydrolase (carboxylate-forming)		13.28
Q02083	N-acylethanolamine-hydrolyzing acid amidase	13.01
E9PAV3	Nascent polypeptide-associated complex subunit alpha, muscle-specific form		12.64
Q15223	Nectin-1	14.67
Q9NQS3	Nectin-3	14
Q96NY8	Nectin-4	16.19
Q92859	Neogenin	15.82
Q8WXH0	Nesprin-2	11.78
Q09666	Neuroblast differentiation-associated protein AHNAK		14.23
Q04721	Neurogenic locus notch homolog protein 2	13.09
Q7Z3B1	Neuronal growth regulator 1	17.17
Q99574	Neuroserpin	15.08
Q14697	Neutral alpha-glucosidase AB	13.57
P22894	Neutrophil collagenase		16.46
P59665	Neutrophil defensin 1		19.53
P08246	Neutrophil elastase		14.86
P19338	Nucleolin	11.82
P22392	Nucleoside diphosphate kinase B	15.32
P55209	Nucleosome assembly protein 1-like 1	11.22
Q14982	Opioid-binding protein/cell adhesion molecule	15.39
Q8IYS5	Osteoclast-associated immunoglobulin-like receptor	17.12
Q86UD1	Out at first protein homolog		11.88
Q99571	P2X purinoceptor 4	13.02
Q13113	PDZK1-interacting protein 1	11.92
Q9UBV8	Peflin	13.76
P45877	Peptidyl-prolyl cis-trans isomerase C	13.29
O60437	Periplakin		13.91
Q92626	Peroxidasin homolog	12.24
Q00325	Phosphate carrier protein, mitochondrial	12.75
Q16822	Phosphoenolpyruvate carboxykinase [GTP], mitochondrial		12.33
Q96G03	Phosphoglucomutase-2		11.49
O15162	Phospholipid scramblase 1	13.73
P55058	Phospholipid transfer protein		11.83
Q13835	Plakophilin-1		15.89
Q9Y446	Plakophilin-3		13.63
Q9BTY2	Plasma alpha-L-fucosidase	15.21
Q8NC51	Plasminogen activator inhibitor 1 RNA-binding protein		13.92
P07359	Platelet glycoprotein Ib alpha chain	11.71
P40197	Platelet glycoprotein V	12.48
P09619	Platelet-derived growth factor receptor beta	15.33
Q8IUK5	Plexin domain-containing protein 1	12.99
O15031	Plexin-B2	12.62
Q9NZ53	Podocalyxin-like protein 2	12.81
Q460N5	Poly [ADP-ribose] polymerase 14	13.3
Q15365	Poly(rC)-binding protein 1	13.17
Q15366	Poly(rC)-binding protein 2		12.89
P11940	Polyadenylate-binding protein 1		11.34
Q6P9A2	Polypeptide N-acetylgalactosaminyltransferase 18	13.85
P0CG47	Polyubiquitin-B	20.01
P20742	Pregnancy zone protein		13.25
Q9UHG3	Prenylcysteine oxidase 1	12.35
O60568	Procollagen-lysine,2-oxoglutarate 5-dioxygenase 3	12.19
Q9BQ51	Programmed cell death 1 ligand 2	14.01
Q9BUL8	Programmed cell death protein 10	13.04
P12273	Prolactin-inducible protein	15.65
Q07954	Prolow-density lipoprotein receptor-related protein 1	12.15
Q8N271	Prominin-2	13.57
P27918	Properdin		15.99
P05166	Propionyl-CoA carboxylase beta chain, mitochondrial		11.42
Q9UHG2	ProSAAS	12.98
Q06323	Proteasome activator complex subunit 1	13.41
P25786	Proteasome subunit alpha type-1	12.4
O14818	Proteasome subunit alpha type-7	12.66
P20618	Proteasome subunit beta type-1	13.34
P49721	Proteasome subunit beta type-2		12.72
Q9BXJ7	Protein amnionless	11.79
Q5IJ48	Protein crumbs homolog 2	14.89
Q99497	Protein deglycase DJ-1	15.24
P80370	Protein delta homolog 1	14.25
Q6UY11	Protein delta homolog 2	14.53
Q8WW52	Protein FAM151A	13.39
Q9NUQ9	Protein FAM49B		10.77
P78504	Protein jagged-1	13.31
Q9BUN1	Protein MENT	13.56
Q9UN36	Protein NDRG2		11.97
Q8WZA1	Protein O-linked-mannose beta-1,2-N-acetylglucosaminyltransferase 1	11.33
Q8WVV4	Protein POF1B		14.17
Q9HCY8	Protein S100-A14		13.01
Q96FQ6	Protein S100-A16		13.48
P29034	Protein S100-A2		13.58
P31151	Protein S100-A7		14.9
P06702	Protein S100-A9	14.96
P25815	Protein S100-P	14.39
Q8N114	Protein shisa-5	14.2
Q9ULL8	Protein Shroom4		11.97
P60468	Protein transport protein Sec61 subunit beta		11.96
Q9C0H2	Protein tweety homolog 3	13.93
P49221	Protein-glutamine gamma-glutamyltransferase 4	11.47
Q08188	Protein-glutamine gamma-glutamyltransferase E		16.15
P22735	Protein-glutamine gamma-glutamyltransferase K		14.75
Q9UN74	Protocadherin alpha-4	13.32
Q9Y5E4	Protocadherin beta-5	10.81
Q9UN70	Protocadherin gamma-C3	14.54
Q08174	Protocadherin-1	16.2
Q9NPG4	Protocadherin-12	13.49
P12931	Proto-oncogene tyrosine-protein kinase Src	12.98
Q14409	Putative glycerol kinase 3	11.13
Q9NVS9	Pyridoxine-5'-phosphate oxidase	13.21
P31150	Rab GDP dissociation inhibitor alpha	12.9
Q9P2R3	Rabankyrin-5	15.3
Q9UJF2	Ras GTPase-activating protein nGAP		12.05
Q9UL25	Ras-related protein Rab-21	12.29
P61019	Ras-related protein Rab-2A		13.62
Q15286	Ras-related protein Rab-35	13.78
P20339	Ras-related protein Rab-5A		12.85
O14966	Ras-related protein Rab-7L1	11.74
P11233	Ras-related protein Ral-A		12.9
P11234	Ras-related protein Ral-B	13.57
P61224	Ras-related protein Rap-1b	14.99
P10301	Ras-related protein R-Ras	12.15
P62070	Ras-related protein R-Ras2		13.46
Q15303	Receptor tyrosine-protein kinase erbB-4	12.02
P23470	Receptor-type tyrosine-protein phosphatase gamma	15.56
Q9HD89	Resistin	14.16
Q15293	Reticulocalbin-1	14.34
Q9BZR6	Reticulon-4 receptor	13.64
P49788	Retinoic acid receptor responder protein 1	13.69
P52565	Rho GDP-dissociation inhibitor 1	15.02
Q9HCE6	Rho guanine nucleotide exchange factor 10-like protein		11.07
Q9H1E1	Ribonuclease 7		12.15
Q93091	Ribonuclease K6	15.37
P21817	Ryanodine receptor 1	14.11
Q86VB7	Scavenger receptor cysteine-rich type 1 protein M130		11.49
Q8WVN6	Secreted and transmembrane protein 1	17.29
Q8NFY4	Semaphorin-6D	12.6
O75326	Semaphorin-7A	12.78
P04279	Semenogelin-1	20.52
Q02383	Semenogelin-2	19.46
Q9NVA2	Septin-11	12.24
Q9NRX5	Serine incorporator 1	12.67
Q9NQ38	Serine protease inhibitor Kazal-type 5	12.86
Q01130	Serine/arginine-rich splicing factor 2	12.08
O95747	Serine/threonine-protein kinase	14.36
Q9Y6E0	Serine/threonine-protein kinase 24	13.32
P30153	Serine/threonine-protein phosphatase 2A 65 kDa regulatory subunit A alpha isoform	13.3
P67775	Serine/threonine-protein phosphatase 2A catalytic subunit alpha isoform	11.78
P29508	Serpin B3		15.3
P48594	Serpin B4		17.07
P35237	Serpin B6		11.46
P35542	Serum amyloid A-4 protein	15.03
P10768	S-formylglutathione hydrolase		13.91
Q8IWY4	Signal peptide, CUB and EGF-like domain-containing protein 1	12.59
Q9NQ36	Signal peptide, CUB and EGF-like domain-containing protein 2	14.41
Q9UIB8	SLAM family member 5	15.86
O94813	Slit homolog 2 protein		12.96
P22531	Small proline-rich protein 2E		19.18
Q9UBC9	Small proline-rich protein 3	14.53
Q13573	SNW domain-containing protein 1	12.47
P31639	Sodium/glucose cotransporter 2		13.18
A0PJK1	Sodium/glucose cotransporter 5	13.42
Q8WVQ1	Soluble calcium-activated nucleotidase 1	12.28
P22732	Solute carrier family 2, facilitated glucose transporter member 5	11.86
Q9UHI7	Solute carrier family 23 member 1	13.62
P30626	Sorcin	14.61
Q9Y512	Sorting and assembly machinery component 50 homolog	11.78
Q96RF0	Sorting nexin-18	13.43
Q9H4F8	SPARC-related modular calcium-binding protein 1		14.02
P17405	Sphingomyelin phosphodiesterase	11.24
Q9H2G2	STE20-like serine/threonine-protein kinase	12.49
P31948	Stress-induced-phosphoprotein 1	11.98
P48061	Stromal cell-derived factor 1	16.2
P31040	Succinate dehydrogenase [ubiquinone] flavoprotein subunit, mitochondrial		11.89
P53597	Succinyl-CoA ligase [ADP/GDP-forming] subunit alpha, mitochondrial		12.45
P00441	Superoxide dismutase [Cu-Zn]	13.37
Q6UWP8	Suprabasin		16.22
O60279	Sushi domain-containing protein 5	16.32
O00161	Synaptosomal-associated protein 23		11.19
Q13277	Syntaxin-3	11.48
O15400	Syntaxin-7	13.55
Q15833	Syntaxin-binding protein 2	12.76
P48643	T-complex protein 1 subunit epsilon	13.64
P49368	T-complex protein 1 subunit gamma	11.92
P40227	T-complex protein 1 subunit zeta	12.61
P24821	Tenascin	14.26
Q92563	Testican-2	14.57
O60635	Tetraspanin-1	18.48
Q5R3I4	Tetratricopeptide repeat protein 38	12.59
Q8NBS9	Thioredoxin domain-containing protein 5	12.09
Q16881	Thioredoxin reductase 1, cytoplasmic	11.47
P30048	Thioredoxin-dependent peroxide reductase, mitochondrial	11.41
Q9BQ50	Three prime repair exonuclease 2		13.05
P07204	Thrombomodulin	16.28
P35443	Thrombospondin-4	14.17
P19971	Thymidine phosphorylase		13.86
P10646	Tissue factor pathway inhibitor	12.47
Q9H0E2	Toll-interacting protein	12.9
O43493	Trans-Golgi network integral membrane protein 2		13.06
Q9NS93	Transmembrane 7 superfamily member 3		12.96
Q9NUM4	Transmembrane protein 106B	13.52
Q8IY95	Transmembrane protein 192		12.59
P02766	Transthyretin	16.33
O43280	Trehalase	14.29
Q96LD4	Tripartite motif-containing protein 47	11.62
P23381	Tryptophan--tRNA ligase, cytoplasmic		12.93
Q13885	Tubulin beta-2A chain		12.06
Q9GZM7	Tubulointerstitial nephritis antigen-like	13.66
O14798	Tumor necrosis factor receptor superfamily member 10C	16.84
Q969Z4	Tumor necrosis factor receptor superfamily member 19L	15.18
P20333	Tumor necrosis factor receptor superfamily member 1B	15.56
P09758	Tumor-associated calcium signal transducer 2	11.56
Q9GZX9	Twisted gastrulation protein homolog 1	16.3
Q9Y274	Type 2 lactosamine alpha-2,3-sialyltransferase	14.21
P42685	Tyrosine-protein kinase FRK	11.71
Q06418	Tyrosine-protein kinase receptor TYRO3	13.22
Q01973	Tyrosine-protein kinase transmembrane receptor ROR1	16.61
Q01974	Tyrosine-protein kinase transmembrane receptor ROR2	15.77
Q53GS9	U4/U6.U5 tri-snRNP-associated protein 2	14.14
P62979	Ubiquitin-40S ribosomal protein S27a		20.41
P61088	Ubiquitin-conjugating enzyme E2 N	12.07
Q8IX04	Ubiquitin-conjugating enzyme E2 variant 3	14.24
O60701	UDP-glucose 6-dehydrogenase		12.97
Q96A22	Uncharacterized protein C11orf52	14.41
O94832	Unconventional myosin-Id	13.25
Q9UM54	Unconventional myosin-VI	13.12
Q6PIF6	Unconventional myosin-VIIb		17.17
Q03405	Urokinase plasminogen activator surface receptor	13.55
O75841	Uroplakin-1b		12.49
O75631	Uroplakin-3a	13.63
Q16851	UTP--glucose-1-phosphate uridylyltransferase	11.61
Q86XT2	Vacuolar protein sorting-associated protein 37D	12.9
O75351	Vacuolar protein sorting-associated protein 4B	14.95
P09327	Villin-1	14.78
P45880	Voltage-dependent anion-selective channel protein 2	12.75
P54289	Voltage-dependent calcium channel subunit alpha-2/delta-1	13.73
Q6PCB0	von Willebrand factor A domain-containing protein 1	12.05
P21281	V-type proton ATPase subunit B, brain isoform		12.34
P15313	V-type proton ATPase subunit B, kidney isoform	14.77
P21283	V-type proton ATPase subunit C 1	11.38
P61421	V-type proton ATPase subunit d 1		11.18
P36543	V-type proton ATPase subunit E 1	12.48
O75348	V-type proton ATPase subunit G 1	13.33
Q96LB4	V-type proton ATPase subunit G 3	11.57
Q9UI12	V-type proton ATPase subunit H		13.25
Q9NQW7	Xaa-Pro aminopeptidase 1	12.61
P47989	Xanthine dehydrogenase/oxidase	12.72
A4UGR9	Xin actin-binding repeat-containing protein 2	13.24
Q9H1B5	Xylosyltransferase 2	11.95
Q15043	Zinc transporter ZIP14	11.01
