# Supplementary material for: A proteomic evaluation of urinary changes associated with cardiopulmonary bypass
Source: Clin Proteomics. 2016 Aug 15;13:17. doi: 10.1186/s12014-016-9118-9 (PMC4983784; doi:10.1186/s12014-016-9118-9)
Supplement: Supplementary file 3 — 10.1186/s12014-016-9118-9 (A) An overview of the peptide and protein identifications and resulting differential quantitation for the 2D-LC DDA/IDA and SWATH run datasets. (B) The impact of the application of a DDA/IDA and SWATH intensity correlation filtering to the differential analysis. [file 12014_2016_9118_MOESM3_ESM.xlsx]

## Sheet: Supplemental Table 3
Table S3. (A) An overview of the peptide and protein identifications and resulting differential quantitation for the 2D-LC DDA/IDA and SWATH run datasets. (B) The impact of the application of a DDA/IDA and SWATH intensity correlation filtering to the differential analysis.
PART A	2D IDA Start	2D IDA 1HR	2D IDA	SWATH Start	SWATH 1HR	SWATH
Spectra acquired	110253	98031
Peptides identified	43621	35708
Non-redundant peptides	9413	7342		6050	6050
Proteins quantified	1154	914		730	730
Non-redundant peptides used	7924	5996		4755	4755
Proteins quantified only at one time-point	410	170
SWATH gap filling				99	32
			1HR-Start			1HR-Start
Proteins quantified in both time-points			744			730
Difference population centroid			-0.92			-1.19
Difference population standard deviation			1.44			1.54
PART B
DDA/IDA SWATH INTEGRATION	log log R2	PROTEINS
START vs START	0.794	651
1HR vs 1HR	0.763	584
(1HR-START) vs (1HR-START)	0.261	552
Accepted: |Z|<1.65 across methods, both timepoints	0.549	475
Rejected: Not |Z|<1.65 across methods, both timepoints	0.01	77
