# Supplementary material for: A proteomic evaluation of urinary changes associated with cardiopulmonary bypass
Source: Clin Proteomics. 2016 Aug 15;13:17. doi: 10.1186/s12014-016-9118-9 (PMC4983784; doi:10.1186/s12014-016-9118-9)
Supplement: Supplementary file 4 — 10.1186/s12014-016-9118-9 Correlation filtered 2D DDA/IDA and SWATH protein difference values. [file 12014_2016_9118_MOESM4_ESM.xlsx]

## Sheet: Supplemental Table 4
Table S4. Correlation filtered 2D DDA/IDA and SWATH protein difference values.
DESCRIPTION	SWPROT ID	SWATH log 2 intensity difference	DDA/IDA log 2 intensity difference	#Peptides SWATH
Ribonuclease UK114	P52758	-3.76	-0.49	2
Glycine amidinotransferase, mitochondrial	P50440	-3.75	-0.76	3
Procollagen C-endopeptidase enhancer 1	Q15113	-3.15	-1.09	4
Hemicentin-1	Q96RW7	-3.02	-2.24	5
Lymphatic vessel endothelial hyaluronic acid receptor 1	Q9Y5Y7	-2.87	-3.5	7
Cullin-associated NEDD8-dissociated protein 1	Q86VP6	-2.72	-0.13	2
Butyrophilin subfamily 2 member A1	Q7KYR7	-2.64	-0.87	2
Pepsin A-3	P0DJD8	-2.63	-1.72	5
Macrophage colony-stimulating factor 1	P09603	-2.45	-1.58	5
Voltage-dependent anion-selective channel protein 1	P21796	-2.42	-0.6	3
Collagen alpha-1(XV) chain	P39059	-2.39	-2.86	4
Malate dehydrogenase, mitochondrial	P40926	-2.37	1.19	3
Protein HEG homolog 1	Q9ULI3	-2.36	-0.62	2
Apolipoprotein D	P05090	-2.35	-2.1	12
Omega-amidase NIT2	Q9NQR4	-2.35	-0.8	2
Zymogen granule protein 16 homolog B	Q96DA0	-2.33	-2.58	4
ICOS ligand	O75144	-2.31	-2.3	3
Matrix-remodeling-associated protein 8	Q9BRK3	-2.31	-2.63	7
SPARC-like protein 1	Q14515	-2.27	-1.03	4
Cadherin-2	P19022	-2.23	-2.87	8
Clathrin heavy chain 1	Q00610	-2.22	0.44	5
Peptidase inhibitor 16	Q6UXB8	-2.16	-1.72	6
Vasorin	Q6EMK4	-2.16	-2.73	6
Cadherin-11	P55287	-2.14	-3.5	3
Cadherin-1	P12830	-2.11	-1.57	9
CD44 antigen	P16070	-2.07	-1.3	5
Unconventional myosin-Ic	O00159	-2.03	0.41	2
Vascular cell adhesion protein 1	P19320	-2.02	-3.47	3
Cadherin-13	P55290	-1.99	-0.65	6
Ganglioside GM2 activator	P17900	-1.92	-2.97	6
Prosaposin	P07602	-1.92	-1.6	6
Purine nucleoside phosphorylase	P00491	-1.91	0.03	2
Roundabout homolog 4	Q8WZ75	-1.88	-2.83	9
Collagen alpha-3(VI) chain	P12111	-1.87	-1.42	5
Poliovirus receptor	P15151	-1.85	0.16	3
Alpha-1-acid glycoprotein 1	P02763	-1.82	-1.94	8
Carboxypeptidase M	P14384	-1.82	-1.36	6
Creatine kinase B-type	P12277	-1.8	-0.09	5
Signal-regulatory protein beta-1	O00241	-1.79	-2.7	3
Vesicular integral-membrane protein VIP36	Q12907	-1.79	-2.34	9
Pappalysin-2	Q9BXP8	-1.78	-1.62	12
Melanotransferrin	P08582	-1.77	-0.54	3
Monocyte differentiation antigen CD14	P08571	-1.72	-2.2	10
CD320 antigen	Q9NPF0	-1.71	-0.64	3
Endothelial protein C receptor	Q9UNN8	-1.71	-0.93	3
Platelet glycoprotein VI	Q9HCN6	-1.7	-2.24	7
Pyridoxal kinase	O00764	-1.7	2.8	2
Mannan-binding lectin serine protease 2	O00187	-1.67	-1.53	6
15-hydroxyprostaglandin dehydrogenase [NAD(+)]	P15428	-1.66	0.9	5
Complement decay-accelerating factor	P08174	-1.66	-2.32	10
Cartilage oligomeric matrix protein	P49747	-1.64	-1.8	2
Endosialin	Q9HCU0	-1.64	-2.43	7
Ephrin type-B receptor 4	P54760	-1.63	-1.37	5
Selenium-binding protein 1	Q13228	-1.61	-1.09	8
Low affinity immunoglobulin gamma Fc region receptor III-A	P08637	-1.6	-0.92	4
Hepatitis A virus cellular receptor 2	Q8TDQ0	-1.59	-2.11	4
Zinc-alpha-2-glycoprotein	P25311	-1.58	-0.53	21
Tripeptidyl-peptidase 1	O14773	-1.55	-0.1	6
Beta-1,4-glucuronyltransferase 1	O43505	-1.53	-0.97	3
Macrophage-capping protein	P40121	-1.53	-1.06	5
Ceroid-lipofuscinosis neuronal protein 5	O75503	-1.48	-1.18	3
Chondroitin sulfate proteoglycan 4	Q6UVK1	-1.47	-2.17	5
Vitamin K-dependent protein Z	P22891	-1.47	-0.85	11
Nuclear transport factor 2	P61970	-1.45	1.31	2
Deoxyribonuclease-1	P24855	-1.42	-1.19	5
Sialidase-1	Q99519	-1.41	-1.55	4
CD59 glycoprotein	P13987	-1.4	-0.9	5
Heat shock 70 kDa protein 4	P34932	-1.4	-0.87	2
EGF-containing fibulin-like extracellular matrix protein 2	O95967	-1.39	-2.27	3
Pantetheinase	O95497	-1.37	0.62	2
Hyaluronidase-1	Q12794	-1.36	-0.7	3
WAP four-disulfide core domain protein 2	Q14508	-1.36	-1	4
Cell surface glycoprotein MUC18	P43121	-1.33	-1.47	8
Desmocollin-2	Q02487	-1.29	-2.67	9
Tetranectin	P05452	-1.29	-1.12	6
Urokinase-type plasminogen activator	P00749	-1.29	-1.66	6
Folate receptor alpha	P15328	-1.28	-1.55	6
Beta-glucuronidase	P08236	-1.25	-0.51	7
Leukocyte-associated immunoglobulin-like receptor 1	Q6GTX8	-1.25	-1.29	3
Basement membrane-specific heparan sulfate proteoglycan core protein	P98160	-1.24	-2.74	30
Immunoglobulin superfamily member 8	Q969P0	-1.24	-2.56	2
Ubiquitin-like modifier-activating enzyme 1	P22314	-1.24	-0.04	10
Lysosomal protective protein	P10619	-1.23	-1.69	6
Serum amyloid P-component	P02743	-1.21	-2.18	8
Prostate-specific antigen	P07288	-1.19	-2.82	7
Cadherin-related family member 2	Q9BYE9	-1.17	-1.24	6
Ephrin type-B receptor 2	P29323	-1.17	-0.2	3
Thy-1 membrane glycoprotein	P04216	-1.17	-3.2	2
Laminin subunit gamma-1	P11047	-1.16	-0.68	5
Tyrosine-protein kinase receptor UFO	P30530	-1.16	-1.3	5
4F2 cell-surface antigen heavy chain	P08195	-1.15	0.02	7
Dystroglycan	Q14118	-1.15	-1.87	2
Tumor susceptibility gene 101 protein	Q99816	-1.15	-0.35	5
Annexin A11	P50995	-1.14	-0.95	8
Protein S100-A11	P31949	-1.14	-0.17	3
Carbonyl reductase [NADPH] 1	P16152	-1.12	-1.17	5
Thyroxine-binding globulin	P05543	-1.12	-0.43	9
Cation-independent mannose-6-phosphate receptor	P11717	-1.11	-0.7	2
Cell adhesion molecule 4	Q8NFZ8	-1.1	-1.17	6
Spectrin alpha chain, non-erythrocytic 1	Q13813	-1.1	0.04	2
Platelet factor 4	P02776	-1.09	0.29	4
Cystatin-M	Q15828	-1.09	-1.7	2
N(4)-(beta-N-acetylglucosaminyl)-L-asparaginase	P20933	-1.09	0.13	4
Peptidoglycan recognition protein 1	O75594	-1.07	-0.25	5
Cystatin-C	P01034	-1.06	-1.16	3
EGF-containing fibulin-like extracellular matrix protein 1	Q12805	-1.06	-0.77	10
Glutathione S-transferase Mu 3	P21266	-1.06	-0.31	3
Ras GTPase-activating-like protein IQGAP1	P46940	-1.05	-0.11	2
Alpha-1-acid glycoprotein 2	P19652	-1.04	-0.93	4
Phosphoinositide-3-kinase-interacting protein 1	Q96FE7	-1.03	-1.33	5
Interleukin-6 receptor subunit beta	P40189	-1	-1.78	3
Major vault protein	Q14764	-1	-0.21	4
Endonuclease domain-containing 1 protein	O94919	-0.98	-1.31	6
Pancreatic alpha-amylase	P04746	-0.98	-1.3	21
Beta-hexosaminidase subunit alpha	P06865	-0.97	-0.38	7
Alpha-N-acetylglucosaminidase	P54802	-0.96	-0.06	18
Glutathione peroxidase 3	P22352	-0.96	-0.49	8
Ezrin	P15311	-0.93	-1.12	10
Nidogen-1	P14543	-0.93	-0.8	2
Desmoglein-2	Q14126	-0.92	-1	3
Beta-galactosidase	P16278	-0.91	-0.28	13
Bifunctional ATP-dependent dihydroxyacetone kinase/FAD-AMP lyase (cyclizing)	Q3LXA3	-0.91	-0.95	7
Complement C1r subcomponent-like protein	Q9NZP8	-0.9	-0.67	10
Protein AMBP	P02760	-0.88	-0.61	24
CMRF35-like molecule 9	Q6UXG3	-0.88	-0.25	3
Programmed cell death protein 6	O75340	-0.86	-0.46	3
Ig kappa chain V-III region HAH	P18135	-0.86	0.7	4
Tumor necrosis factor receptor superfamily member 16	P08138	-0.85	-1.56	3
14-3-3 protein beta/alpha	P31946	-0.84	-0.1	2
Alpha-galactosidase A	P06280	-0.82	-0.72	8
Gamma-glutamyl hydrolase	Q92820	-0.82	0.53	10
Metalloproteinase inhibitor 1	P01033	-0.82	0.31	2
Plasma serine protease inhibitor	P05154	-0.82	-0.35	11
Alpha-2-HS-glycoprotein	P02765	-0.81	-2.85	8
Epidermal growth factor receptor kinase substrate 8-like protein 2	Q9H6S3	-0.81	-0.21	2
Prothrombin	P00734	-0.81	0.18	16
Alcohol dehydrogenase [NADP(+)]	P14550	-0.8	-0.74	9
Amyloid beta A4 protein	P05067	-0.8	-0.07	6
Cathepsin D	P07339	-0.8	-1.05	17
Biglycan	P21810	-0.79	-2.15	3
Prostate stem cell antigen	O43653	-0.79	-0.66	3
Cytosolic non-specific dipeptidase	Q96KP4	-0.77	-0.36	12
Sialate O-acetylesterase	Q9HAT2	-0.77	-0.41	7
von Willebrand factor	P04275	-0.77	6.3	2
Glyoxalase domain-containing protein 4	Q9HC38	-0.76	-0.48	6
Inter-alpha-trypsin inhibitor heavy chain H4	Q14624	-0.76	0.07	23
Ly-6/neurotoxin-like protein 1	Q9BZG9	-0.76	-1	2
Palmitoyl-protein thioesterase 1	P50897	-0.76	-0.23	3
Peroxiredoxin-1	Q06830	-0.75	-0.84	7
Uroplakin-1a	O00322	-0.75	-0.11	2
Pro-cathepsin H	P09668	-0.74	-1.38	7
Glucose-6-phosphate isomerase	P06744	-0.73	-0.48	5
Apolipoprotein A-I	P02647	-0.72	0.62	17
Gelsolin	P06396	-0.71	-1.05	21
Neural cell adhesion molecule 1	P13591	-0.71	-3.14	2
Myosin-14	Q7Z406	-0.7	0	3
3-hydroxybutyrate dehydrogenase type 2	Q9BUT1	-0.69	-0.3	2
Dipeptidyl peptidase 1	P53634	-0.69	-1.75	6
Leucine-rich alpha-2-glycoprotein	P02750	-0.69	-2.02	10
Plastin-3	P13797	-0.68	-1	2
Retinoid-inducible serine carboxypeptidase	Q9HB40	-0.68	-0.48	6
Collagen alpha-1(VI) chain	P12109	-0.67	-0.19	17
NHL repeat-containing protein 3	Q5JS37	-0.65	-2.51	2
Phosphatidylcholine-sterol acyltransferase	P04180	-0.64	-0.91	6
Acid ceramidase	Q13510	-0.63	-0.18	9
Glypican-1	P35052	-0.62	-0.68	5
Prostaglandin-H2 D-isomerase	P41222	-0.61	-0.14	4
Annexin A4	P09525	-0.61	1.13	8
N(G),N(G)-dimethylarginine dimethylaminohydrolase 2	O95865	-0.6	-0.37	7
Napsin-A	O96009	-0.6	-0.36	5
Peptidyl-prolyl cis-trans isomerase A	P62937	-0.6	0.75	6
Vacuolar protein sorting-associated protein VTA1 homolog	Q9NP79	-0.6	-0.04	2
Carboxypeptidase E	P16870	-0.58	-1.37	2
Sortilin-related receptor	Q92673	-0.58	-0.39	4
Clusterin	P10909	-0.56	-0.68	15
Glutathione S-transferase P	P09211	-0.56	-0.44	7
Carboxypeptidase Q	Q9Y646	-0.55	-0.22	9
Biotinidase	P43251	-0.53	-0.72	5
Carbonic anhydrase 2	P00918	-0.53	-1.57	9
Collagen alpha-2(IV) chain	P08572	-0.53	-1.22	5
Tyrosine-protein phosphatase non-receptor type substrate 1	P78324	-0.53	-1.91	9
Fibrillin-1	P35555	-0.52	-0.77	8
Proteasome subunit alpha type-6	P60900	-0.52	0.26	2
Solute carrier family 12 member 1	Q13621	-0.51	-0.6	9
Prostasin	Q16651	-0.5	1.31	3
Uromodulin	P07911	-0.5	-0.43	25
Glutamyl aminopeptidase	Q07075	-0.49	-0.11	16
Multidrug resistance protein 1	P08183	-0.48	-0.54	9
Agrin	O00468	-0.47	-0.21	12
Complement component C7	P10643	-0.47	-0.38	14
Ester hydrolase C11orf54	Q9H0W9	-0.46	-0.2	5
Trefoil factor 2	Q03403	-0.46	0.44	3
Pro-epidermal growth factor	P01133	-0.45	-0.17	32
Prominin-1	O43490	-0.45	-0.85	6
C-type lectin domain family 14 member A	Q86T13	-0.45	-2.08	3
Kininogen-1	P01042	-0.44	-0.42	26
Olfactomedin-4	Q6UX06	-0.44	-0.89	7
Tissue alpha-L-fucosidase	P04066	-0.44	-0.14	5
Amiloride-sensitive amine oxidase [copper-containing]	P19801	-0.43	-1.19	10
Alpha-2-antiplasmin	P08697	-0.43	-0.83	4
Charged multivesicular body protein 4b	Q9H444	-0.42	-0.85	2
Reticulon-4 receptor-like 2	Q86UN3	-0.42	0.44	5
Apolipoprotein(a)	P08519	-0.41	0.81	3
Carboxypeptidase B2	Q96IY4	-0.41	0.35	2
Hsc70-interacting protein	P50502	-0.41	0.35	4
Ras-related protein Rab-10	P61026	-0.41	1.79	2
Guanine nucleotide-binding protein G(I)/G(S)/G(T) subunit beta-2	P62879	-0.4	-0.2	3
Lambda-crystallin homolog	Q9Y2S2	-0.4	-3.09	4
Myosin regulatory light chain 12A	P19105	-0.4	-1.39	2
Ribonuclease T2	O00584	-0.4	-2.78	2
Arylsulfatase A	P15289	-0.39	-0.02	9
Cathepsin L1	P07711	-0.38	-0.63	2
Group XV phospholipase A2	Q8NCC3	-0.38	0	6
Epididymal secretory protein E1	P61916	-0.37	-1.38	2
Osteopontin	P10451	-0.37	-0.54	9
Prostatic acid phosphatase	P15309	-0.37	0.57	13
Fructose-1,6-bisphosphatase 1	P09467	-0.36	-0.64	8
Guanine nucleotide-binding protein G(I)/G(S)/G(O) subunit gamma-12	Q9UBI6	-0.36	0.73	3
Mannosyl-oligosaccharide 1,2-alpha-mannosidase IA	P33908	-0.36	-2.2	5
Argininosuccinate synthase	P00966	-0.35	-1.47	7
Extracellular superoxide dismutase [Cu-Zn]	P08294	-0.35	0.46	7
Glutaminyl-peptide cyclotransferase	Q16769	-0.35	-0.68	5
Podocalyxin	O00592	-0.34	-0.26	4
Pyruvate kinase PKM	P14618	-0.34	-0.26	12
Cathepsin B	P07858	-0.33	0.02	6
Cathepsin Z	Q9UBR2	-0.33	-2.26	3
Cystatin-A	P01040	-0.33	1.17	2
Insulin-like growth factor-binding protein complex acid labile subunit	P35858	-0.33	-0.71	4
Phosphoglycerate kinase 1	P00558	-0.33	0.15	11
Beta-hexosaminidase subunit beta	P07686	-0.32	-1.48	10
Sulfhydryl oxidase 1	O00391	-0.31	-1.04	10
4-trimethylaminobutyraldehyde dehydrogenase	P49189	-0.3	0.07	7
Angiopoietin-related protein 2	Q9UKU9	-0.3	-1.43	9
Complement factor I	P05156	-0.3	0.16	12
Vacuolar protein sorting-associated protein 4A	Q9UN37	-0.3	-1.71	2
Vitronectin	P04004	-0.3	0.54	9
Ig lambda chain V-I region WAH	P04208	-0.3	0.88	2
ADP-ribosyl cyclase/cyclic ADP-ribose hydrolase 2	Q10588	-0.29	0.19	2
N-acetylglucosamine-6-sulfatase	P15586	-0.29	-0.24	10
Adenosylhomocysteinase	P23526	-0.28	-0.18	4
Basal cell adhesion molecule	P50895	-0.28	1.35	7
Chloride intracellular channel protein 1	O00299	-0.28	0.32	7
Secreted Ly-6/uPAR-related protein 1	P55000	-0.28	-0.29	4
Peptidyl-prolyl cis-trans isomerase B	P23284	-0.27	0.4	5
Polymeric immunoglobulin receptor	P01833	-0.27	0.55	23
Puromycin-sensitive aminopeptidase	P55786	-0.26	-0.16	3
L-lactate dehydrogenase B chain	P07195	-0.25	0.82	10
Phosphatidylethanolamine-binding protein 1	P30086	-0.25	0	8
Retinol-binding protein 4	P02753	-0.25	-0.38	7
Fibronectin	P02751	-0.24	0.18	30
Plasma protease C1 inhibitor	P05155	-0.24	-1.15	17
Maltase-glucoamylase, intestinal	O43451	-0.23	0.04	23
Sodium/potassium-transporting ATPase subunit alpha-1	P05023	-0.23	-0.74	6
Solute carrier family 12 member 3	P55017	-0.23	-0.96	5
Alpha-actinin-4	O43707	-0.22	-0.03	12
Apolipoprotein A-IV	P06727	-0.22	-0.28	14
Isocitrate dehydrogenase [NADP] cytoplasmic	O75874	-0.22	-0.15	12
Bile salt-activated lipase	P19835	-0.21	0.24	8
Probable serine carboxypeptidase CPVL	Q9H3G5	-0.21	0.32	9
Mucin-1	P15941	-0.2	0.2	5
Transmembrane protease serine 2	O15393	-0.2	0.16	2
Alpha-1-antichymotrypsin	P01011	-0.19	0.09	17
Annexin A3	P12429	-0.19	1.7	7
Lithostathine-1-alpha	P05451	-0.19	-0.8	5
Multiple epidermal growth factor-like domains protein 8	Q7Z7M0	-0.19	-0.56	3
Na(+)/H(+) exchange regulatory cofactor NHE-RF1	O14745	-0.19	0.1	6
Glutathione S-transferase A1	P08263	-0.19	1.51	5
Alpha-1B-glycoprotein	P04217	-0.18	0.05	13
Charged multivesicular body protein 5	Q9NZZ3	-0.18	0.91	2
Annexin A6	P08133	-0.17	-0.05	9
Fructose-bisphosphate aldolase B	P05062	-0.17	0.18	10
Programmed cell death 6-interacting protein	Q8WUM4	-0.17	0.36	14
6-phosphogluconolactonase	O95336	-0.16	0.9	9
Aspartate aminotransferase, cytoplasmic	P17174	-0.16	-0.5	8
Contactin-1	Q12860	-0.16	-0.32	11
Ig mu chain C region	P01871	-0.16	0.1	17
Ras-related protein Rab-8A	P61006	-0.16	2.95	2
Coagulation factor V	P12259	-0.15	-0.96	3
Heat shock 70 kDa protein 1A/1B	P08107	-0.15	0.14	13
Ig heavy chain V-III region GAL	P01781	-0.14	1.52	5
Syntenin-1	O00560	-0.14	0.55	7
14-3-3 protein epsilon	P62258	-0.13	-0.13	5
Ribonuclease inhibitor	P13489	-0.13	0.58	5
Cofilin-1	P23528	-0.11	-0.57	2
Betaine--homocysteine S-methyltransferase 1	Q93088	-0.1	0.35	10
Dipeptidase 1	P16444	-0.1	0.38	5
N-sulphoglucosamine sulphohydrolase	P51688	-0.1	-1.66	7
Fibulin-1	P23142	-0.09	-0.35	11
Ig kappa chain C region	P01834	-0.09	0.07	10
Lysosome-associated membrane glycoprotein 1	P11279	-0.09	-0.94	3
Neprilysin	P08473	-0.09	-0.41	13
Triosephosphate isomerase	P60174	-0.09	-0.75	14
Aromatic-L-amino-acid decarboxylase	P20711	-0.08	0.25	4
Glyceraldehyde-3-phosphate dehydrogenase	P04406	-0.08	0.65	11
Guanine nucleotide-binding protein G(s) subunit alpha isoforms XLas	Q5JWF2	-0.08	-0.23	4
Kallikrein-1	P06870	-0.08	0.41	5
Lysosomal alpha-glucosidase	P10253	-0.08	0.43	22
Alpha-crystallin B chain	P02511	-0.07	-2.22	2
Corticosteroid-binding globulin	P08185	-0.07	0.04	6
Lysosome-associated membrane glycoprotein 2	P13473	-0.07	-0.17	3
Complement component C6	P13671	-0.06	0.94	4
Gamma-glutamyltranspeptidase 1	P19440	-0.05	-1.07	4
Glutathione S-transferase Mu 1	P09488	-0.05	-1.43	6
Transforming protein RhoA	P61586	-0.05	-0.21	4
Fibulin-5	Q9UBX5	-0.04	-0.7	4
N-acetylmuramoyl-L-alanine amidase	Q96PD5	-0.04	-0.65	9
Thioredoxin	P10599	-0.04	0.31	3
Serine hydroxymethyltransferase, cytosolic	P34896	-0.04	-2.02	8
Kallistatin	P29622	-0.03	-1.52	8
Fatty acid-binding protein, heart	P05413	-0.02	-1.59	9
Epithelial discoidin domain-containing receptor 1	Q08345	-0.01	-0.09	5
Lumican	P51884	-0.01	-0.29	12
Pancreatic secretory trypsin inhibitor	P00995	-0.01	1.21	2
Fatty acid synthase	P49327	0	-1.17	4
Kunitz-type protease inhibitor 1	O43278	0	-0.01	2
Aminoacylase-1	Q03154	0.01	-0.32	14
Extracellular matrix protein 1	Q16610	0.01	-0.73	3
Hemoglobin subunit beta	P68871	0.02	0.38	12
Angiotensinogen	P01019	0.03	0.45	12
Golgi apparatus protein 1	Q92896	0.03	-0.96	4
Neural cell adhesion molecule L1-like protein	O00533	0.03	-0.56	5
Aminopeptidase N	P15144	0.04	0.67	33
Ig lambda chain V-III region LOI	P80748	0.04	1.24	3
BRO1 domain-containing protein BROX	Q5VW32	0.05	-1.13	3
Moesin	P26038	0.06	-0.16	17
Profilin-1	P07737	0.06	0.12	3
Alpha-N-acetylgalactosaminidase	P17050	0.07	-0.12	6
Antithrombin-III	P01008	0.07	0.33	18
Histidine-rich glycoprotein	P04196	0.07	0.24	11
Ig gamma-4 chain C region	P01861	0.07	0.78	5
Ras-related protein Rab-5C	P51148	0.07	0.25	2
Annexin A5	P08758	0.08	-1.58	11
Insulin-like growth factor-binding protein 3	P17936	0.08	0.68	2
Non-secretory ribonuclease	P10153	0.09	0.08	6
G-protein coupled receptor family C group 5 member C	Q9NQ84	0.11	0.18	5
Ras-related C3 botulinum toxin substrate 1	P63000	0.11	0.25	2
Aggrecan core protein	P16112	0.13	-1.52	4
Serum albumin	P02768	0.13	0.92	48
Sodium/potassium-transporting ATPase subunit beta-1	P05026	0.13	-0.62	2
Sorbitol dehydrogenase	Q00796	0.13	-0.87	5
Methylmalonate-semialdehyde dehydrogenase [acylating], mitochondrial	Q02252	0.13	-0.03	4
Cubilin	O60494	0.14	0.51	53
Carboxymethylenebutenolidase homolog	Q96DG6	0.14	-0.33	5
Malate dehydrogenase, cytoplasmic	P40925	0.15	0.14	5
ATP synthase subunit beta, mitochondrial	P06576	0.16	2.01	2
Hemopexin	P02790	0.16	0.44	17
Ephrin type-B receptor 6	O15197	0.17	-1.73	2
Epididymis-specific alpha-mannosidase	Q9Y2E5	0.17	0.79	8
Glycerol-3-phosphate dehydrogenase [NAD(+)], cytoplasmic	P21695	0.17	-0.11	3
Lysosomal acid phosphatase	P11117	0.17	-0.65	11
Putative phospholipase B-like 2	Q8NHP8	0.17	0.4	5
14-3-3 protein theta	P27348	0.19	0.76	2
Galectin-3-binding protein	Q08380	0.19	0.16	18
Golgi membrane protein 1	Q8NBJ4	0.19	0.27	4
Ribonuclease pancreatic	P07998	0.19	1.23	4
Insulin-like growth factor-binding protein 7	Q16270	0.2	-0.13	12
Flotillin-2	Q14254	0.2	-1.22	2
Alpha-enolase	P06733	0.21	0.12	19
Complement factor D	P00746	0.21	0.14	4
Di-N-acetylchitobiase	Q01459	0.21	-1.04	6
Actin, cytoplasmic 1	P60709	0.22	0.65	19
Attractin	O75882	0.22	0.15	19
Fumarylacetoacetase	P16930	0.22	0.54	3
Keratin, type I cytoskeletal 19	P08727	0.23	-1.82	3
Retinoic acid receptor responder protein 2	Q99969	0.24	1.12	2
Vitamin D-binding protein	P02774	0.24	0.64	23
Annexin A2	P07355	0.25	0.98	7
Apolipoprotein M	O95445	0.25	0.74	3
IST1 homolog	P53990	0.26	0.54	6
14-3-3 protein zeta/delta	P63104	0.27	0.5	9
6-phosphogluconate dehydrogenase, decarboxylating	P52209	0.27	1.41	5
Complement C2	P06681	0.27	0.73	2
Complement C4-B	P0C0L5	0.28	0.73	28
Apolipoprotein E	P02649	0.29	-0.23	15
Ig lambda chain V-III region SH	P01714	0.29	0.09	2
Pigment epithelium-derived factor	P36955	0.29	0.44	12
Plasminogen	P00747	0.29	0.36	23
Receptor-type tyrosine-protein phosphatase eta	Q12913	0.29	-0.82	2
Sortilin	Q99523	0.29	-1.51	5
Prelamin-A/C	P02545	0.3	1.68	3
Xaa-Pro aminopeptidase 2	O43895	0.3	0.32	3
Angiotensin-converting enzyme	P12821	0.31	-0.33	3
C-1-tetrahydrofolate synthase, cytoplasmic	P11586	0.31	0.7	2
Complement factor B	P00751	0.31	0.42	22
Ig heavy chain V-III region VH26	P01764	0.31	0.67	2
Neural cell adhesion molecule L1	P32004	0.31	0.38	2
Insulin-like growth factor-binding protein 2	P18065	0.32	-0.15	7
CD9 antigen	P21926	0.33	0.34	3
Coagulation factor IX	P00740	0.33	-2.12	3
G-protein coupled receptor family C group 5 member B	Q9NZH0	0.33	-0.19	2
Heat shock cognate 71 kDa protein	P11142	0.34	-0.45	20
L-lactate dehydrogenase A chain	P00338	0.34	0.44	5
Quinone oxidoreductase	Q08257	0.34	1.48	5
Heat shock protein HSP 90-beta	P08238	0.35	1.77	8
Intestinal-type alkaline phosphatase	P09923	0.35	1.13	2
Charged multivesicular body protein 1b	Q7LBR1	0.36	0.71	3
Complement component C9	P02748	0.36	1.32	8
Dipeptidyl peptidase 2	Q9UHL4	0.36	0.51	11
Fructose-bisphosphate aldolase A	P04075	0.36	0.9	8
Phospholipase D3	Q8IV08	0.36	-0.03	5
Azurocidin	P20160	0.37	0.28	3
Carboxypeptidase N subunit 2	P22792	0.37	-0.23	8
WD repeat-containing protein 1	O75083	0.37	-0.77	3
V-type proton ATPase catalytic subunit A	P38606	0.38	-1.08	7
Retinal dehydrogenase 1	P00352	0.4	0.29	8
Ras-related protein Rab-11A	P62491	0.41	-0.17	3
Tubulin beta-4B chain	P68371	0.41	2.47	5
Thrombospondin-1	P07996	0.42	0.41	7
78 kDa glucose-regulated protein	P11021	0.43	0.84	9
Calreticulin	P27797	0.43	-0.69	2
Beta-2-glycoprotein 1	P02749	0.44	0.39	12
Complement C4-A	P0C0L4	0.44	0.33	37
Vinculin	P18206	0.45	-1.52	6
Ig lambda-2 chain C regions	P0CG05	0.45	0.09	6
Lysosomal Pro-X carboxypeptidase	P42785	0.46	0.94	8
Phenazine biosynthesis-like domain-containing protein	P30039	0.46	-1.02	2
Alpha-1-antitrypsin	P01009	0.49	0.28	23
Coagulation factor XII	P00748	0.49	1.22	6
Heat shock protein HSP 90-alpha	P07900	0.49	0.19	13
Ig kappa chain V-I region Wes	P01611	0.49	-0.12	2
Hemoglobin subunit alpha	P69905	0.5	1.46	6
Cell division control protein 42 homolog	P60953	0.5	0.9	3
Coactosin-like protein	Q14019	0.5	-0.34	3
Ceruloplasmin	P00450	0.51	0.56	34
Phosphoglucomutase-1	P36871	0.51	0.5	5
Complement factor H-related protein 2	P36980	0.56	0.45	2
Ig heavy chain V-III region HIL	P01771	0.57	0.2	2
Cytosolic 10-formyltetrahydrofolate dehydrogenase	O75891	0.57	-1.05	6
Ig heavy chain V-III region KOL	P01772	0.57	1.38	2
Complement component C8 gamma chain	P07360	0.58	1.57	2
Complement C3	P01024	0.59	0.69	51
Dipeptidyl peptidase 4	P27487	0.59	0.13	16
Erythrocyte band 7 integral membrane protein	P27105	0.59	0.04	4
Complement factor H-related protein 1	Q03591	0.6	1.89	6
Calsyntenin-1	O94985	0.61	-2.39	2
Deoxyribonuclease-2-alpha	O00115	0.62	-0.48	2
Protein FAM3C	Q92520	0.63	1.51	6
CD5 antigen-like	O43866	0.63	0.49	3
Keratin, type II cytoskeletal 2 epidermal	P35908	0.65	0.96	30
Synaptic vesicle membrane protein VAT-1 homolog	Q99536	0.66	0.25	5
Trefoil factor 1	P04155	0.66	1	2
Serotransferrin	P02787	0.68	0.96	49
FRAS1-related extracellular matrix protein 2	Q5SZK8	0.68	-0.51	3
Alpha-aminoadipic semialdehyde dehydrogenase	P49419	0.69	-0.68	4
Xaa-Pro dipeptidase	P12955	0.69	-0.78	5
Tubulin beta chain	P07437	0.72	-0.89	2
Low-density lipoprotein receptor-related protein 2	P98164	0.75	0.6	45
Glutathione reductase, mitochondrial	P00390	0.77	0.19	4
Immunoglobulin J chain	P01591	0.79	1.02	3
Afamin	P43652	0.8	1.04	16
Heat shock protein beta-1	P04792	0.81	1.62	6
Leukocyte elastase inhibitor	P30740	0.81	2.2	11
Heparin cofactor 2	P05546	0.82	1.05	9
T-cell immunomodulatory protein	Q8TB96	0.84	-1.81	3
IgGFc-binding protein	Q9Y6R7	0.85	0.08	10
Ras-related protein Rab-7a	P51149	0.85	0.17	3
Phosphatidylethanolamine-binding protein 4	Q96S96	0.86	-0.96	2
Complement component C8 alpha chain	P07357	0.88	1.16	2
Aldehyde dehydrogenase, mitochondrial	P05091	0.88	3.92	5
Ig gamma-1 chain C region	P01857	0.89	0.42	19
Nicotinate-nucleotide pyrophosphorylase [carboxylating]	Q15274	0.89	0.22	3
Serum paraoxonase/arylesterase 1	P27169	0.9	1.9	4
Aquaporin-2	P41181	0.91	0.85	2
Peroxiredoxin-6	P30041	0.92	0.51	10
Keratin, type II cytoskeletal 8	P05787	0.93	-1.09	10
Arylsulfatase B	P15848	0.94	0.09	4
Complement factor H	P08603	0.95	1.55	39
Ig heavy chain V-III region BRO	P01766	0.95	0.41	2
Syndecan-4	P31431	0.96	1.72	4
L-selectin	P14151	0.96	0.59	2
Medium-chain specific acyl-CoA dehydrogenase, mitochondrial	P11310	0.97	0.13	4
Glucosidase 2 subunit beta	P14314	0.97	-0.74	2
Prostaglandin reductase 1	Q14914	0.97	-1.85	7
T-complex protein 1 subunit theta	P50990	0.98	-1.54	3
Plasma kallikrein	P03952	1	1.3	7
Protein disulfide-isomerase	P07237	1.02	2.17	4
SH3 domain-binding glutamic acid-rich-like protein 3	Q9H299	1.03	0.09	2
Transketolase	P29401	1.04	1.86	2
Ig alpha-1 chain C region	P01876	1.07	1.89	15
Ig alpha-2 chain C region	P01877	1.07	2.02	3
D-3-phosphoglycerate dehydrogenase	O43175	1.08	0.78	3
Rab GDP dissociation inhibitor beta	P50395	1.08	-1.07	6
custom peptide set	OLEGCP	1.09	0.6	5
Keratin, type I cytoskeletal 9	P35527	1.1	0.75	16
3-mercaptopyruvate sulfurtransferase	P25325	1.11	1.17	6
Inter-alpha-trypsin inhibitor heavy chain H3	Q06033	1.11	2.82	2
Inter-alpha-trypsin inhibitor heavy chain H1	P19827	1.12	2.16	11
Cartilage intermediate layer protein 1	O75339	1.13	-1.79	2
Acid sphingomyelinase-like phosphodiesterase 3a	Q92484	1.14	0.36	2
Elongation factor 1-alpha 1	P68104	1.15	0.96	6
Desmoplakin	P15924	1.15	5.75	4
Complement C1r subcomponent	P00736	1.17	2.97	3
Elongation factor 2	P13639	1.18	1.87	6
Aldose 1-epimerase	Q96C23	1.2	-0.24	3
Complement C5	P01031	1.28	0.73	11
Ig gamma-2 chain C region	P01859	1.29	1.25	14
Inter-alpha-trypsin inhibitor heavy chain H2	P19823	1.34	0.7	15
Eukaryotic translation initiation factor 6	P56537	1.36	1.82	2
Fibrinogen gamma chain	P02679	1.38	1.65	22
Lysozyme C	P61626	1.38	2.77	6
Neutrophil gelatinase-associated lipocalin	P80188	1.39	2.35	11
Plastin-2	P13796	1.42	1.98	13
Keratin, type II cytoskeletal 1	P04264	1.44	1.19	35
Formimidoyltransferase-cyclodeaminase	O95954	1.45	0.14	4
N-acetylgalactosamine-6-sulfatase	P34059	1.47	-0.98	5
Heterogeneous nuclear ribonucleoprotein D0	Q14103	1.5	0.53	2
Ribosyldihydronicotinamide dehydrogenase [quinone]	P16083	1.51	1.36	2
Myosin-9	P35579	1.52	-0.11	13
Beta-mannosidase	O00462	1.53	-0.33	4
Apolipoprotein B-100	P04114	1.56	2.66	11
Transitional endoplasmic reticulum ATPase	P55072	1.56	1.21	8
Guanine nucleotide-binding protein G(I)/G(S)/G(T) subunit beta-1	P62873	1.63	-0.5	3
Haptoglobin	P00738	1.64	1.84	20
Brain acid soluble protein 1	P80723	1.64	0.87	4
Acylamino-acid-releasing enzyme	P13798	1.65	-0.28	4
Flavin reductase (NADPH)	P30043	1.76	4.09	3
Sushi domain-containing protein 2	Q9UGT4	1.77	-0.19	3
Annexin A1	P04083	1.78	3.53	4
Phosphoglycerate mutase 1	P18669	1.81	0.21	6
Cathelicidin antimicrobial peptide	P49913	1.82	4.47	6
Complement C1s subcomponent	P09871	1.84	2.82	3
Fibrinogen alpha chain	P02671	1.86	2.01	26
Histone H4	P62805	1.86	2.93	5
Chitinase-3-like protein 1	P36222	1.87	2.36	4
Histone H2B type 1-C/E/F/G/I	P62807	1.93	1.25	2
Transaldolase	P37837	1.93	-2.2	6
Charged multivesicular body protein 2b	Q9UQN3	1.95	0.93	2
C4b-binding protein alpha chain	P04003	2.05	3.04	5
Cytoplasmic aconitate hydratase	P21399	2.08	1.37	7
Keratin, type I cytoskeletal 10	P13645	2.09	1.99	22
Lactotransferrin	P02788	2.09	2.79	43
Ig gamma-3 chain C region	P01860	2.1	1.79	7
Keratin, type II cytoskeletal 5	P13647	2.17	4.22	13
Myeloperoxidase	P05164	2.22	2.94	17
Nectin-2	Q92692	2.28	-4.17	5
Keratin, type I cytoskeletal 14	P02533	2.3	4.12	10
Fibrinogen beta chain	P02675	2.37	2.03	28
Filamin-B	O75369	2.43	-0.93	6
Protein S100-A8	P05109	2.48	3.59	5
Alpha-2-macroglobulin	P01023	2.53	3.09	44
Gamma-butyrobetaine dioxygenase	O75936	2.66	-0.45	4
Matrix metalloproteinase-9	P14780	3.18	5.1	19
Keratin, type II cytoskeletal 6A	P02538	3.39	4.61	16
Collagen alpha-2(I) chain	P08123	3.47	4	5
Keratin, type I cytoskeletal 16	P08779	3.48	6.95	11
Carbonic anhydrase 1	P00915	3.53	5.73	17
Catalase	P04040	3.54	1.29	12
Filamin-A	P21333	3.69	0.3	4
T-complex protein 1 subunit delta	P50991	4.23	0.11	3
Tenascin-X	P22105	5.02	-2.25	3
Keratin, type I cytoskeletal 17	Q04695	5.44	5.87	3
Lysosomal alpha-mannosidase	O00754	8.2	-0.31	3
